# Supplementary material for: Warmer environmental temperature accelerates aging in mosquitoes, decreasing longevity and worsening infection outcomes
Source: Immun Ageing. 2024 Sep 11;21:61. doi: 10.1186/s12979-024-00465-w (PMC11389126; doi:10.1186/s12979-024-00465-w)
Supplement: Supplementary file 1 — Additional file 1: File S1. Data collected during this study. [file 12979_2024_465_MOESM1_ESM.xlsx]

## Sheet: Data Table 1
Data Table 1 - Figures 2-4, S1-S3
Survival
3 Temperatures, 4 Ages, & 4 Immune Treatments
Trial #	Organismal ID	Temperature (℃)	Age at Treatment (Days)	Immune Treatment	Block (Experimental Day)	Time of Death (Days Post Treatment)	Age of Death (Total Time Alive)	Censor (Death Event)	Start (Time 1)	Stop (Time 2)	Max Time Per Treatment (Time 3)
1	1	27	1	Naïve	7	1	2	1	2	38	38
1	2	27	1	Naïve	7	1	2	1	2	38	38
1	3	27	1	Naïve	7	1	2	1	2	38	38
1	4	27	1	Naïve	7	2	3	1	2	38	38
1	5	27	1	Naïve	7	6	7	1	2	38	38
1	6	27	1	Naïve	7	7	8	1	2	38	38
1	7	27	1	Naïve	7	10	11	1	2	38	38
1	8	27	1	Naïve	7	10	11	1	2	38	38
1	9	27	1	Naïve	7	11	12	1	2	38	38
1	10	27	1	Naïve	7	11	12	1	2	38	38
1	11	27	1	Naïve	7	11	12	1	2	38	38
1	12	27	1	Naïve	7	11	12	1	2	38	38
1	13	27	1	Naïve	7	11	12	1	2	38	38
1	14	27	1	Naïve	7	11	12	1	2	38	38
1	15	27	1	Naïve	7	13	14	1	2	38	38
1	16	27	1	Naïve	7	15	16	1	2	38	38
1	17	27	1	Naïve	7	15	16	1	2	38	38
1	18	27	1	Naïve	7	16	17	1	2	38	38
1	19	27	1	Naïve	7	17	18	1	2	38	38
1	20	27	1	Naïve	7	17	18	1	2	38	38
1	21	27	1	Naïve	7	18	19	1	2	38	38
1	22	27	1	Naïve	7	18	19	1	2	38	38
1	23	27	1	Naïve	7	18	19	1	2	38	38
1	24	27	1	Naïve	7	21	22	1	2	38	38
1	25	27	1	Naïve	7	21	22	1	2	38	38
1	26	27	1	Naïve	7	21	22	1	2	38	38
1	27	27	1	Naïve	7	21	22	1	2	38	38
1	28	27	1	Naïve	7	22	23	1	2	38	38
1	29	27	1	Naïve	7	22	23	1	2	38	38
1	30	27	1	Naïve	7	23	24	1	2	38	38
1	31	27	1	Naïve	7	23	24	1	2	38	38
1	32	27	1	Naïve	7	23	24	1	2	38	38
1	33	27	1	Naïve	7	23	24	1	2	38	38
1	34	27	1	Naïve	7	25	26	1	2	38	38
1	35	27	1	Naïve	7	25	26	1	2	38	38
1	36	27	1	Naïve	7	26	27	1	2	38	38
1	37	27	1	Naïve	7	26	27	1	2	38	38
1	38	27	1	Naïve	7	26	27	1	2	38	38
1	39	27	1	Naïve	7	26	27	1	2	38	38
1	40	27	1	Naïve	7	27	28	1	2	38	38
2	1	27	1	Naïve	9	9	10	1	2	38	38
2	2	27	1	Naïve	9	11	12	1	2	38	38
2	3	27	1	Naïve	9	11	12	1	2	38	38
2	4	27	1	Naïve	9	11	12	1	2	38	38
2	5	27	1	Naïve	9	13	14	1	2	38	38
2	6	27	1	Naïve	9	13	14	1	2	38	38
2	7	27	1	Naïve	9	14	15	1	2	38	38
2	8	27	1	Naïve	9	14	15	1	2	38	38
2	9	27	1	Naïve	9	15	16	1	2	38	38
2	10	27	1	Naïve	9	15	16	1	2	38	38
2	11	27	1	Naïve	9	16	17	1	2	38	38
2	12	27	1	Naïve	9	16	17	1	2	38	38
2	13	27	1	Naïve	9	16	17	1	2	38	38
2	14	27	1	Naïve	9	16	17	1	2	38	38
2	15	27	1	Naïve	9	17	18	1	2	38	38
2	16	27	1	Naïve	9	17	18	1	2	38	38
2	17	27	1	Naïve	9	18	19	1	2	38	38
2	18	27	1	Naïve	9	18	19	1	2	38	38
2	19	27	1	Naïve	9	18	19	1	2	38	38
2	20	27	1	Naïve	9	19	20	1	2	38	38
2	21	27	1	Naïve	9	19	20	1	2	38	38
2	22	27	1	Naïve	9	20	21	1	2	38	38
2	23	27	1	Naïve	9	20	21	1	2	38	38
2	24	27	1	Naïve	9	21	22	1	2	38	38
2	25	27	1	Naïve	9	21	22	1	2	38	38
2	26	27	1	Naïve	9	21	22	1	2	38	38
2	27	27	1	Naïve	9	22	23	1	2	38	38
2	28	27	1	Naïve	9	23	24	1	2	38	38
2	29	27	1	Naïve	9	24	25	1	2	38	38
2	30	27	1	Naïve	9	24	25	1	2	38	38
2	31	27	1	Naïve	9	24	25	1	2	38	38
2	32	27	1	Naïve	9	24	25	1	2	38	38
2	33	27	1	Naïve	9	24	25	1	2	38	38
2	34	27	1	Naïve	9	24	25	1	2	38	38
2	35	27	1	Naïve	9	25	26	1	2	38	38
2	36	27	1	Naïve	9	25	26	1	2	38	38
2	37	27	1	Naïve	9	25	26	1	2	38	38
2	38	27	1	Naïve	9	28	29	1	2	38	38
2	39	27	1	Naïve	9	35	36	1	2	38	38
2	40	27	1	Naïve	9	35	36	1	2	38	38
3	1	27	1	Naïve	10	4	5	1	2	38	38
3	2	27	1	Naïve	10	4	5	1	2	38	38
3	3	27	1	Naïve	10	4	5	1	2	38	38
3	4	27	1	Naïve	10	6	7	1	2	38	38
3	5	27	1	Naïve	10	6	7	1	2	38	38
3	6	27	1	Naïve	10	7	8	1	2	38	38
3	7	27	1	Naïve	10	7	8	1	2	38	38
3	8	27	1	Naïve	10	9	10	1	2	38	38
3	9	27	1	Naïve	10	10	11	1	2	38	38
3	10	27	1	Naïve	10	11	12	1	2	38	38
3	11	27	1	Naïve	10	14	15	1	2	38	38
3	12	27	1	Naïve	10	14	15	1	2	38	38
3	13	27	1	Naïve	10	15	16	1	2	38	38
3	14	27	1	Naïve	10	17	18	1	2	38	38
3	15	27	1	Naïve	10	17	18	1	2	38	38
3	16	27	1	Naïve	10	19	20	1	2	38	38
3	17	27	1	Naïve	10	19	20	1	2	38	38
3	18	27	1	Naïve	10	19	20	1	2	38	38
3	19	27	1	Naïve	10	20	21	1	2	38	38
3	20	27	1	Naïve	10	20	21	1	2	38	38
3	21	27	1	Naïve	10	21	22	1	2	38	38
3	22	27	1	Naïve	10	21	22	1	2	38	38
3	23	27	1	Naïve	10	21	22	1	2	38	38
3	24	27	1	Naïve	10	22	23	1	2	38	38
3	25	27	1	Naïve	10	22	23	1	2	38	38
3	26	27	1	Naïve	10	23	24	1	2	38	38
3	27	27	1	Naïve	10	23	24	1	2	38	38
3	28	27	1	Naïve	10	23	24	1	2	38	38
3	29	27	1	Naïve	10	24	25	1	2	38	38
3	30	27	1	Naïve	10	24	25	1	2	38	38
3	31	27	1	Naïve	10	25	26	1	2	38	38
3	32	27	1	Naïve	10	25	26	1	2	38	38
3	33	27	1	Naïve	10	25	26	1	2	38	38
3	34	27	1	Naïve	10	26	27	1	2	38	38
3	35	27	1	Naïve	10	28	29	1	2	38	38
3	36	27	1	Naïve	10	30	31	1	2	38	38
3	37	27	1	Naïve	10	30	31	1	2	38	38
3	38	27	1	Naïve	10	33	34	1	2	38	38
3	39	27	1	Naïve	10	36	37	1	2	38	38
3	40	27	1	Naïve	10	36	37	1	2	38	38
4	1	27	1	Naïve	22	1	2	1	2	38	38
4	2	27	1	Naïve	22	1	2	1	2	38	38
4	3	27	1	Naïve	22	1	2	1	2	38	38
4	4	27	1	Naïve	22	1	2	1	2	38	38
4	5	27	1	Naïve	22	1	2	1	2	38	38
4	6	27	1	Naïve	22	1	2	1	2	38	38
4	7	27	1	Naïve	22	1	2	1	2	38	38
4	8	27	1	Naïve	22	1	2	1	2	38	38
4	9	27	1	Naïve	22	3	4	1	2	38	38
4	10	27	1	Naïve	22	5	6	1	2	38	38
4	11	27	1	Naïve	22	5	6	1	2	38	38
4	12	27	1	Naïve	22	5	6	1	2	38	38
4	13	27	1	Naïve	22	9	10	1	2	38	38
4	14	27	1	Naïve	22	10	11	1	2	38	38
4	15	27	1	Naïve	22	10	11	1	2	38	38
4	16	27	1	Naïve	22	12	13	1	2	38	38
4	17	27	1	Naïve	22	13	14	1	2	38	38
4	18	27	1	Naïve	22	13	14	1	2	38	38
4	19	27	1	Naïve	22	14	15	1	2	38	38
4	20	27	1	Naïve	22	14	15	1	2	38	38
4	21	27	1	Naïve	22	17	18	1	2	38	38
4	22	27	1	Naïve	22	20	21	1	2	38	38
4	23	27	1	Naïve	22	21	22	1	2	38	38
4	24	27	1	Naïve	22	21	22	1	2	38	38
4	25	27	1	Naïve	22	21	22	1	2	38	38
4	26	27	1	Naïve	22	21	22	1	2	38	38
4	27	27	1	Naïve	22	21	22	1	2	38	38
4	28	27	1	Naïve	22	25	26	1	2	38	38
4	29	27	1	Naïve	22	25	26	1	2	38	38
4	30	27	1	Naïve	22	25	26	1	2	38	38
4	31	27	1	Naïve	22	27	28	1	2	38	38
4	32	27	1	Naïve	22	27	28	1	2	38	38
4	33	27	1	Naïve	22	28	29	1	2	38	38
4	34	27	1	Naïve	22	28	29	1	2	38	38
4	35	27	1	Naïve	22	29	30	1	2	38	38
4	36	27	1	Naïve	22	29	30	1	2	38	38
4	37	27	1	Naïve	22	31	32	1	2	38	38
4	38	27	1	Naïve	22	32	33	1	2	38	38
4	39	27	1	Naïve	22	33	34	1	2	38	38
4	40	27	1	Naïve	22	34	35	1	2	38	38
5	1	27	1	Naïve	22	1	2	1	2	38	38
5	2	27	1	Naïve	22	11	12	1	2	38	38
5	3	27	1	Naïve	22	11	12	1	2	38	38
5	4	27	1	Naïve	22	12	13	1	2	38	38
5	5	27	1	Naïve	22	12	13	1	2	38	38
5	6	27	1	Naïve	22	13	14	1	2	38	38
5	7	27	1	Naïve	22	14	15	1	2	38	38
5	8	27	1	Naïve	22	15	16	1	2	38	38
5	9	27	1	Naïve	22	16	17	1	2	38	38
5	10	27	1	Naïve	22	16	17	1	2	38	38
5	11	27	1	Naïve	22	16	17	1	2	38	38
5	12	27	1	Naïve	22	17	18	1	2	38	38
5	13	27	1	Naïve	22	18	19	1	2	38	38
5	14	27	1	Naïve	22	18	19	1	2	38	38
5	15	27	1	Naïve	22	18	19	1	2	38	38
5	16	27	1	Naïve	22	19	20	1	2	38	38
5	17	27	1	Naïve	22	19	20	1	2	38	38
5	18	27	1	Naïve	22	19	20	1	2	38	38
5	19	27	1	Naïve	22	19	20	1	2	38	38
5	20	27	1	Naïve	22	19	20	1	2	38	38
5	21	27	1	Naïve	22	19	20	1	2	38	38
5	22	27	1	Naïve	22	20	21	1	2	38	38
5	23	27	1	Naïve	22	20	21	1	2	38	38
5	24	27	1	Naïve	22	20	21	1	2	38	38
5	25	27	1	Naïve	22	20	21	1	2	38	38
5	26	27	1	Naïve	22	21	22	1	2	38	38
5	27	27	1	Naïve	22	21	22	1	2	38	38
5	28	27	1	Naïve	22	21	22	1	2	38	38
5	29	27	1	Naïve	22	21	22	1	2	38	38
5	30	27	1	Naïve	22	21	22	1	2	38	38
5	31	27	1	Naïve	22	23	24	1	2	38	38
5	32	27	1	Naïve	22	23	24	1	2	38	38
5	33	27	1	Naïve	22	23	24	1	2	38	38
5	34	27	1	Naïve	22	23	24	1	2	38	38
5	35	27	1	Naïve	22	24	25	1	2	38	38
5	36	27	1	Naïve	22	24	25	1	2	38	38
5	37	27	1	Naïve	22	25	26	1	2	38	38
5	38	27	1	Naïve	22	25	26	1	2	38	38
5	39	27	1	Naïve	22	25	26	1	2	38	38
5	40	27	1	Naïve	22	26	27	1	2	38	38
6	1	27	1	Naïve	39	7	8	1	2	38	38
6	2	27	1	Naïve	39	8	9	1	2	38	38
6	3	27	1	Naïve	39	11	12	1	2	38	38
6	4	27	1	Naïve	39	11	12	1	2	38	38
6	5	27	1	Naïve	39	12	13	1	2	38	38
6	6	27	1	Naïve	39	12	13	1	2	38	38
6	7	27	1	Naïve	39	14	15	1	2	38	38
6	8	27	1	Naïve	39	15	16	1	2	38	38
6	9	27	1	Naïve	39	15	16	1	2	38	38
6	10	27	1	Naïve	39	15	16	1	2	38	38
6	11	27	1	Naïve	39	17	18	1	2	38	38
6	12	27	1	Naïve	39	19	20	1	2	38	38
6	13	27	1	Naïve	39	20	21	1	2	38	38
6	14	27	1	Naïve	39	20	21	1	2	38	38
6	15	27	1	Naïve	39	22	23	1	2	38	38
6	16	27	1	Naïve	39	22	23	1	2	38	38
6	17	27	1	Naïve	39	23	24	1	2	38	38
6	18	27	1	Naïve	39	23	24	1	2	38	38
6	19	27	1	Naïve	39	23	24	1	2	38	38
6	20	27	1	Naïve	39	23	24	1	2	38	38
6	21	27	1	Naïve	39	24	25	1	2	38	38
6	22	27	1	Naïve	39	25	26	1	2	38	38
6	23	27	1	Naïve	39	25	26	1	2	38	38
6	24	27	1	Naïve	39	25	26	1	2	38	38
6	25	27	1	Naïve	39	26	27	1	2	38	38
6	26	27	1	Naïve	39	26	27	1	2	38	38
6	27	27	1	Naïve	39	28	29	1	2	38	38
6	28	27	1	Naïve	39	28	29	1	2	38	38
6	29	27	1	Naïve	39	29	30	1	2	38	38
6	30	27	1	Naïve	39	29	30	1	2	38	38
6	31	27	1	Naïve	39	29	30	1	2	38	38
6	32	27	1	Naïve	39	29	30	1	2	38	38
6	33	27	1	Naïve	39	29	30	1	2	38	38
6	34	27	1	Naïve	39	30	31	1	2	38	38
6	35	27	1	Naïve	39	30	31	1	2	38	38
6	36	27	1	Naïve	39	34	35	1	2	38	38
6	37	27	1	Naïve	39	34	35	1	2	38	38
7	1	27	1	Naïve	40	1	2	1	2	38	38
7	2	27	1	Naïve	40	7	8	1	2	38	38
7	3	27	1	Naïve	40	13	14	1	2	38	38
7	4	27	1	Naïve	40	15	16	1	2	38	38
7	5	27	1	Naïve	40	16	17	1	2	38	38
7	6	27	1	Naïve	40	16	17	1	2	38	38
7	7	27	1	Naïve	40	17	18	1	2	38	38
7	8	27	1	Naïve	40	18	19	1	2	38	38
7	9	27	1	Naïve	40	18	19	1	2	38	38
7	10	27	1	Naïve	40	19	20	1	2	38	38
7	11	27	1	Naïve	40	20	21	1	2	38	38
7	12	27	1	Naïve	40	20	21	1	2	38	38
7	13	27	1	Naïve	40	20	21	1	2	38	38
7	14	27	1	Naïve	40	20	21	1	2	38	38
7	15	27	1	Naïve	40	21	22	1	2	38	38
7	16	27	1	Naïve	40	22	23	1	2	38	38
7	17	27	1	Naïve	40	22	23	1	2	38	38
7	18	27	1	Naïve	40	23	24	1	2	38	38
7	19	27	1	Naïve	40	23	24	1	2	38	38
7	20	27	1	Naïve	40	23	24	1	2	38	38
7	21	27	1	Naïve	40	23	24	1	2	38	38
7	22	27	1	Naïve	40	25	26	1	2	38	38
7	23	27	1	Naïve	40	25	26	1	2	38	38
7	24	27	1	Naïve	40	25	26	1	2	38	38
7	25	27	1	Naïve	40	27	28	1	2	38	38
7	26	27	1	Naïve	40	27	28	1	2	38	38
7	27	27	1	Naïve	40	27	28	1	2	38	38
7	28	27	1	Naïve	40	28	29	1	2	38	38
7	29	27	1	Naïve	40	28	29	1	2	38	38
7	30	27	1	Naïve	40	29	30	1	2	38	38
7	31	27	1	Naïve	40	29	30	1	2	38	38
7	32	27	1	Naïve	40	29	30	1	2	38	38
7	33	27	1	Naïve	40	30	31	1	2	38	38
7	34	27	1	Naïve	40	30	31	1	2	38	38
7	35	27	1	Naïve	40	30	31	1	2	38	38
7	36	27	1	Naïve	40	31	32	1	2	38	38
7	37	27	1	Naïve	40	33	34	1	2	38	38
7	38	27	1	Naïve	40	35	36	1	2	38	38
7	39	27	1	Naïve	40	36	37	1	2	38	38
7	40	27	1	Naïve	40	37	38	1	2	38	38
1	1	27	1	Injured	7	1	2	1	2	38	40
1	2	27	1	Injured	7	1	2	1	2	38	40
1	3	27	1	Injured	7	1	2	1	2	38	40
1	4	27	1	Injured	7	1	2	1	2	38	40
1	5	27	1	Injured	7	1	2	1	2	38	40
1	6	27	1	Injured	7	1	2	1	2	38	40
1	7	27	1	Injured	7	1	2	1	2	38	40
1	8	27	1	Injured	7	1	2	1	2	38	40
1	9	27	1	Injured	7	2	3	1	2	38	40
1	10	27	1	Injured	7	7	8	1	2	38	40
1	11	27	1	Injured	7	9	10	1	2	38	40
1	12	27	1	Injured	7	12	13	1	2	38	40
1	13	27	1	Injured	7	12	13	1	2	38	40
1	14	27	1	Injured	7	12	13	1	2	38	40
1	15	27	1	Injured	7	13	14	1	2	38	40
1	16	27	1	Injured	7	13	14	1	2	38	40
1	17	27	1	Injured	7	14	15	1	2	38	40
1	18	27	1	Injured	7	14	15	1	2	38	40
1	19	27	1	Injured	7	14	15	1	2	38	40
1	20	27	1	Injured	7	14	15	1	2	38	40
1	21	27	1	Injured	7	17	18	1	2	38	40
1	22	27	1	Injured	7	17	18	1	2	38	40
1	23	27	1	Injured	7	18	19	1	2	38	40
1	24	27	1	Injured	7	19	20	1	2	38	40
1	25	27	1	Injured	7	20	21	1	2	38	40
1	26	27	1	Injured	7	21	22	1	2	38	40
1	27	27	1	Injured	7	22	23	1	2	38	40
1	28	27	1	Injured	7	22	23	1	2	38	40
1	29	27	1	Injured	7	24	25	1	2	38	40
1	30	27	1	Injured	7	25	26	1	2	38	40
1	31	27	1	Injured	7	26	27	1	2	38	40
1	32	27	1	Injured	7	27	28	1	2	38	40
1	33	27	1	Injured	7	27	28	1	2	38	40
1	34	27	1	Injured	7	27	28	1	2	38	40
1	35	27	1	Injured	7	27	28	1	2	38	40
1	36	27	1	Injured	7	29	30	1	2	38	40
1	37	27	1	Injured	7	29	30	1	2	38	40
1	38	27	1	Injured	7	29	30	1	2	38	40
1	39	27	1	Injured	7	32	33	1	2	38	40
1	40	27	1	Injured	7	33	34	1	2	38	40
2	1	27	1	Injured	9	1	2	1	2	38	40
2	2	27	1	Injured	9	1	2	1	2	38	40
2	3	27	1	Injured	9	1	2	1	2	38	40
2	4	27	1	Injured	9	4	5	1	2	38	40
2	5	27	1	Injured	9	5	6	1	2	38	40
2	6	27	1	Injured	9	7	8	1	2	38	40
2	7	27	1	Injured	9	7	8	1	2	38	40
2	8	27	1	Injured	9	10	11	1	2	38	40
2	9	27	1	Injured	9	10	11	1	2	38	40
2	10	27	1	Injured	9	11	12	1	2	38	40
2	11	27	1	Injured	9	11	12	1	2	38	40
2	12	27	1	Injured	9	12	13	1	2	38	40
2	13	27	1	Injured	9	12	13	1	2	38	40
2	14	27	1	Injured	9	13	14	1	2	38	40
2	15	27	1	Injured	9	15	16	1	2	38	40
2	16	27	1	Injured	9	16	17	1	2	38	40
2	17	27	1	Injured	9	16	17	1	2	38	40
2	18	27	1	Injured	9	18	19	1	2	38	40
2	19	27	1	Injured	9	18	19	1	2	38	40
2	20	27	1	Injured	9	18	19	1	2	38	40
2	21	27	1	Injured	9	19	20	1	2	38	40
2	22	27	1	Injured	9	19	20	1	2	38	40
2	23	27	1	Injured	9	19	20	1	2	38	40
2	24	27	1	Injured	9	19	20	1	2	38	40
2	25	27	1	Injured	9	20	21	1	2	38	40
2	26	27	1	Injured	9	21	22	1	2	38	40
2	27	27	1	Injured	9	21	22	1	2	38	40
2	28	27	1	Injured	9	21	22	1	2	38	40
2	29	27	1	Injured	9	21	22	1	2	38	40
2	30	27	1	Injured	9	22	23	1	2	38	40
2	31	27	1	Injured	9	22	23	1	2	38	40
2	32	27	1	Injured	9	23	24	1	2	38	40
2	33	27	1	Injured	9	24	25	1	2	38	40
2	34	27	1	Injured	9	24	25	1	2	38	40
2	35	27	1	Injured	9	25	26	1	2	38	40
2	36	27	1	Injured	9	25	26	1	2	38	40
2	37	27	1	Injured	9	25	26	1	2	38	40
2	38	27	1	Injured	9	27	28	1	2	38	40
2	39	27	1	Injured	9	28	29	1	2	38	40
2	40	27	1	Injured	9	35	36	1	2	38	40
3	1	27	1	Injured	10	1	2	1	2	38	40
3	2	27	1	Injured	10	1	2	1	2	38	40
3	3	27	1	Injured	10	1	2	1	2	38	40
3	4	27	1	Injured	10	1	2	1	2	38	40
3	5	27	1	Injured	10	2	3	1	2	38	40
3	6	27	1	Injured	10	3	4	1	2	38	40
3	7	27	1	Injured	10	3	4	1	2	38	40
3	8	27	1	Injured	10	4	5	1	2	38	40
3	9	27	1	Injured	10	4	5	1	2	38	40
3	10	27	1	Injured	10	5	6	1	2	38	40
3	11	27	1	Injured	10	7	8	1	2	38	40
3	12	27	1	Injured	10	10	11	1	2	38	40
3	13	27	1	Injured	10	11	12	1	2	38	40
3	14	27	1	Injured	10	11	12	1	2	38	40
3	15	27	1	Injured	10	14	15	1	2	38	40
3	16	27	1	Injured	10	15	16	1	2	38	40
3	17	27	1	Injured	10	15	16	1	2	38	40
3	18	27	1	Injured	10	16	17	1	2	38	40
3	19	27	1	Injured	10	17	18	1	2	38	40
3	20	27	1	Injured	10	18	19	1	2	38	40
3	21	27	1	Injured	10	18	19	1	2	38	40
3	22	27	1	Injured	10	22	23	1	2	38	40
3	23	27	1	Injured	10	22	23	1	2	38	40
3	24	27	1	Injured	10	23	24	1	2	38	40
3	25	27	1	Injured	10	24	25	1	2	38	40
3	26	27	1	Injured	10	25	26	1	2	38	40
3	27	27	1	Injured	10	25	26	1	2	38	40
3	28	27	1	Injured	10	26	27	1	2	38	40
3	29	27	1	Injured	10	26	27	1	2	38	40
3	30	27	1	Injured	10	28	29	1	2	38	40
3	31	27	1	Injured	10	28	29	1	2	38	40
3	32	27	1	Injured	10	28	29	1	2	38	40
3	33	27	1	Injured	10	29	30	1	2	38	40
3	34	27	1	Injured	10	29	30	1	2	38	40
3	35	27	1	Injured	10	29	30	1	2	38	40
3	36	27	1	Injured	10	30	31	1	2	38	40
3	37	27	1	Injured	10	34	35	1	2	38	40
3	38	27	1	Injured	10	36	37	1	2	38	40
3	39	27	1	Injured	10	37	38	1	2	38	40
3	40	27	1	Injured	10	37	38	1	2	38	40
4	1	27	1	Injured	22	1	2	1	2	38	40
4	2	27	1	Injured	22	1	2	1	2	38	40
4	3	27	1	Injured	22	1	2	1	2	38	40
4	4	27	1	Injured	22	1	2	1	2	38	40
4	5	27	1	Injured	22	2	3	1	2	38	40
4	6	27	1	Injured	22	3	4	1	2	38	40
4	7	27	1	Injured	22	8	9	1	2	38	40
4	8	27	1	Injured	22	10	11	1	2	38	40
4	9	27	1	Injured	22	10	11	1	2	38	40
4	10	27	1	Injured	22	12	13	1	2	38	40
4	11	27	1	Injured	22	12	13	1	2	38	40
4	12	27	1	Injured	22	15	16	1	2	38	40
4	13	27	1	Injured	22	18	19	1	2	38	40
4	14	27	1	Injured	22	20	21	1	2	38	40
4	15	27	1	Injured	22	20	21	1	2	38	40
4	16	27	1	Injured	22	20	21	1	2	38	40
4	17	27	1	Injured	22	20	21	1	2	38	40
4	18	27	1	Injured	22	21	22	1	2	38	40
4	19	27	1	Injured	22	22	23	1	2	38	40
4	20	27	1	Injured	22	22	23	1	2	38	40
4	21	27	1	Injured	22	22	23	1	2	38	40
4	22	27	1	Injured	22	22	23	1	2	38	40
4	23	27	1	Injured	22	23	24	1	2	38	40
4	24	27	1	Injured	22	23	24	1	2	38	40
4	25	27	1	Injured	22	25	26	1	2	38	40
4	26	27	1	Injured	22	25	26	1	2	38	40
4	27	27	1	Injured	22	25	26	1	2	38	40
4	28	27	1	Injured	22	25	26	1	2	38	40
4	29	27	1	Injured	22	26	27	1	2	38	40
4	30	27	1	Injured	22	27	28	1	2	38	40
4	31	27	1	Injured	22	27	28	1	2	38	40
4	32	27	1	Injured	22	28	29	1	2	38	40
4	33	27	1	Injured	22	29	30	1	2	38	40
4	34	27	1	Injured	22	29	30	1	2	38	40
4	35	27	1	Injured	22	30	31	1	2	38	40
4	36	27	1	Injured	22	32	33	1	2	38	40
4	37	27	1	Injured	22	33	34	1	2	38	40
4	38	27	1	Injured	22	33	34	1	2	38	40
4	39	27	1	Injured	22	34	35	1	2	38	40
4	40	27	1	Injured	22	35	36	1	2	38	40
1	1	27	1	E. coli Infected	11	1	2	1	2	44	44
1	2	27	1	E. coli Infected	11	1	2	1	2	44	44
1	3	27	1	E. coli Infected	11	1	2	1	2	44	44
1	4	27	1	E. coli Infected	11	1	2	1	2	44	44
1	5	27	1	E. coli Infected	11	3	4	1	2	44	44
1	6	27	1	E. coli Infected	11	4	5	1	2	44	44
1	7	27	1	E. coli Infected	11	4	5	1	2	44	44
1	8	27	1	E. coli Infected	11	4	5	1	2	44	44
1	9	27	1	E. coli Infected	11	5	6	1	2	44	44
1	10	27	1	E. coli Infected	11	5	6	1	2	44	44
1	11	27	1	E. coli Infected	11	5	6	1	2	44	44
1	12	27	1	E. coli Infected	11	5	6	1	2	44	44
1	13	27	1	E. coli Infected	11	5	6	1	2	44	44
1	14	27	1	E. coli Infected	11	5	6	1	2	44	44
1	15	27	1	E. coli Infected	11	5	6	1	2	44	44
1	16	27	1	E. coli Infected	11	5	6	1	2	44	44
1	17	27	1	E. coli Infected	11	6	7	1	2	44	44
1	18	27	1	E. coli Infected	11	6	7	1	2	44	44
1	19	27	1	E. coli Infected	11	8	9	1	2	44	44
1	20	27	1	E. coli Infected	11	11	12	1	2	44	44
1	21	27	1	E. coli Infected	11	11	12	1	2	44	44
1	22	27	1	E. coli Infected	11	11	12	1	2	44	44
1	23	27	1	E. coli Infected	11	12	13	1	2	44	44
1	24	27	1	E. coli Infected	11	12	13	1	2	44	44
1	25	27	1	E. coli Infected	11	12	13	1	2	44	44
1	26	27	1	E. coli Infected	11	13	14	1	2	44	44
1	27	27	1	E. coli Infected	11	15	16	1	2	44	44
1	28	27	1	E. coli Infected	11	15	16	1	2	44	44
1	29	27	1	E. coli Infected	11	16	17	1	2	44	44
1	30	27	1	E. coli Infected	11	16	17	1	2	44	44
1	31	27	1	E. coli Infected	11	16	17	1	2	44	44
1	32	27	1	E. coli Infected	11	16	17	1	2	44	44
1	33	27	1	E. coli Infected	11	17	18	1	2	44	44
1	34	27	1	E. coli Infected	11	18	19	1	2	44	44
1	35	27	1	E. coli Infected	11	18	19	1	2	44	44
1	36	27	1	E. coli Infected	11	20	21	1	2	44	44
1	37	27	1	E. coli Infected	11	23	24	1	2	44	44
1	38	27	1	E. coli Infected	11	25	26	1	2	44	44
1	39	27	1	E. coli Infected	11	26	27	1	2	44	44
1	40	27	1	E. coli Infected	11	30	31	1	2	44	44
2	1	27	1	E. coli Infected	13	1	2	1	2	44	44
2	2	27	1	E. coli Infected	13	1	2	1	2	44	44
2	3	27	1	E. coli Infected	13	1	2	1	2	44	44
2	4	27	1	E. coli Infected	13	1	2	1	2	44	44
2	5	27	1	E. coli Infected	13	2	3	1	2	44	44
2	6	27	1	E. coli Infected	13	3	4	1	2	44	44
2	7	27	1	E. coli Infected	13	4	5	1	2	44	44
2	8	27	1	E. coli Infected	13	4	5	1	2	44	44
2	9	27	1	E. coli Infected	13	5	6	1	2	44	44
2	10	27	1	E. coli Infected	13	5	6	1	2	44	44
2	11	27	1	E. coli Infected	13	5	6	1	2	44	44
2	12	27	1	E. coli Infected	13	5	6	1	2	44	44
2	13	27	1	E. coli Infected	13	6	7	1	2	44	44
2	14	27	1	E. coli Infected	13	6	7	1	2	44	44
2	15	27	1	E. coli Infected	13	6	7	1	2	44	44
2	16	27	1	E. coli Infected	13	6	7	1	2	44	44
2	17	27	1	E. coli Infected	13	6	7	1	2	44	44
2	18	27	1	E. coli Infected	13	8	9	1	2	44	44
2	19	27	1	E. coli Infected	13	8	9	1	2	44	44
2	20	27	1	E. coli Infected	13	11	12	1	2	44	44
2	21	27	1	E. coli Infected	13	11	12	1	2	44	44
2	22	27	1	E. coli Infected	13	13	14	1	2	44	44
2	23	27	1	E. coli Infected	13	13	14	1	2	44	44
2	24	27	1	E. coli Infected	13	13	14	1	2	44	44
2	25	27	1	E. coli Infected	13	15	16	1	2	44	44
2	26	27	1	E. coli Infected	13	15	16	1	2	44	44
2	27	27	1	E. coli Infected	13	16	17	1	2	44	44
2	28	27	1	E. coli Infected	13	17	18	1	2	44	44
2	29	27	1	E. coli Infected	13	17	18	1	2	44	44
2	30	27	1	E. coli Infected	13	19	20	1	2	44	44
2	31	27	1	E. coli Infected	13	20	21	1	2	44	44
2	32	27	1	E. coli Infected	13	21	22	1	2	44	44
2	33	27	1	E. coli Infected	13	21	22	1	2	44	44
2	34	27	1	E. coli Infected	13	24	25	1	2	44	44
2	35	27	1	E. coli Infected	13	24	25	1	2	44	44
2	36	27	1	E. coli Infected	13	27	28	1	2	44	44
2	37	27	1	E. coli Infected	13	28	29	1	2	44	44
2	38	27	1	E. coli Infected	13	31	32	1	2	44	44
2	39	27	1	E. coli Infected	13	38	39	1	2	44	44
2	40	27	1	E. coli Infected	13	43	44	1	2	44	44
3	1	27	1	E. coli Infected	14	1	2	1	2	44	44
3	2	27	1	E. coli Infected	14	1	2	1	2	44	44
3	3	27	1	E. coli Infected	14	1	2	1	2	44	44
3	4	27	1	E. coli Infected	14	1	2	1	2	44	44
3	5	27	1	E. coli Infected	14	1	2	1	2	44	44
3	6	27	1	E. coli Infected	14	1	2	1	2	44	44
3	7	27	1	E. coli Infected	14	3	4	1	2	44	44
3	8	27	1	E. coli Infected	14	4	5	1	2	44	44
3	9	27	1	E. coli Infected	14	4	5	1	2	44	44
3	10	27	1	E. coli Infected	14	5	6	1	2	44	44
3	11	27	1	E. coli Infected	14	5	6	1	2	44	44
3	12	27	1	E. coli Infected	14	5	6	1	2	44	44
3	13	27	1	E. coli Infected	14	5	6	1	2	44	44
3	14	27	1	E. coli Infected	14	5	6	1	2	44	44
3	15	27	1	E. coli Infected	14	6	7	1	2	44	44
3	16	27	1	E. coli Infected	14	6	7	1	2	44	44
3	17	27	1	E. coli Infected	14	7	8	1	2	44	44
3	18	27	1	E. coli Infected	14	7	8	1	2	44	44
3	19	27	1	E. coli Infected	14	11	12	1	2	44	44
3	20	27	1	E. coli Infected	14	11	12	1	2	44	44
3	21	27	1	E. coli Infected	14	11	12	1	2	44	44
3	22	27	1	E. coli Infected	14	13	14	1	2	44	44
3	23	27	1	E. coli Infected	14	13	14	1	2	44	44
3	24	27	1	E. coli Infected	14	15	16	1	2	44	44
3	25	27	1	E. coli Infected	14	16	17	1	2	44	44
3	26	27	1	E. coli Infected	14	16	17	1	2	44	44
3	27	27	1	E. coli Infected	14	16	17	1	2	44	44
3	28	27	1	E. coli Infected	14	17	18	1	2	44	44
3	29	27	1	E. coli Infected	14	18	19	1	2	44	44
3	30	27	1	E. coli Infected	14	20	21	1	2	44	44
3	31	27	1	E. coli Infected	14	22	23	1	2	44	44
3	32	27	1	E. coli Infected	14	22	23	1	2	44	44
3	33	27	1	E. coli Infected	14	22	23	1	2	44	44
3	34	27	1	E. coli Infected	14	23	24	1	2	44	44
3	35	27	1	E. coli Infected	14	23	24	1	2	44	44
3	36	27	1	E. coli Infected	14	25	26	1	2	44	44
3	37	27	1	E. coli Infected	14	25	26	1	2	44	44
3	38	27	1	E. coli Infected	14	25	26	1	2	44	44
3	39	27	1	E. coli Infected	14	30	31	1	2	44	44
3	40	27	1	E. coli Infected	14	31	32	1	2	44	44
4	1	27	1	E. coli Infected	22	1	2	1	2	44	44
4	2	27	1	E. coli Infected	22	1	2	1	2	44	44
4	3	27	1	E. coli Infected	22	1	2	1	2	44	44
4	4	27	1	E. coli Infected	22	1	2	1	2	44	44
4	5	27	1	E. coli Infected	22	1	2	1	2	44	44
4	6	27	1	E. coli Infected	22	1	2	1	2	44	44
4	7	27	1	E. coli Infected	22	1	2	1	2	44	44
4	8	27	1	E. coli Infected	22	1	2	1	2	44	44
4	9	27	1	E. coli Infected	22	1	2	1	2	44	44
4	10	27	1	E. coli Infected	22	1	2	1	2	44	44
4	11	27	1	E. coli Infected	22	2	3	1	2	44	44
4	12	27	1	E. coli Infected	22	4	5	1	2	44	44
4	13	27	1	E. coli Infected	22	4	5	1	2	44	44
4	14	27	1	E. coli Infected	22	4	5	1	2	44	44
4	15	27	1	E. coli Infected	22	4	5	1	2	44	44
4	16	27	1	E. coli Infected	22	4	5	1	2	44	44
4	17	27	1	E. coli Infected	22	4	5	1	2	44	44
4	18	27	1	E. coli Infected	22	5	6	1	2	44	44
4	19	27	1	E. coli Infected	22	5	6	1	2	44	44
4	20	27	1	E. coli Infected	22	6	7	1	2	44	44
4	21	27	1	E. coli Infected	22	6	7	1	2	44	44
4	22	27	1	E. coli Infected	22	6	7	1	2	44	44
4	23	27	1	E. coli Infected	22	6	7	1	2	44	44
4	24	27	1	E. coli Infected	22	7	8	1	2	44	44
4	25	27	1	E. coli Infected	22	7	8	1	2	44	44
4	26	27	1	E. coli Infected	22	7	8	1	2	44	44
4	27	27	1	E. coli Infected	22	11	12	1	2	44	44
4	28	27	1	E. coli Infected	22	12	13	1	2	44	44
4	29	27	1	E. coli Infected	22	13	14	1	2	44	44
4	30	27	1	E. coli Infected	22	15	16	1	2	44	44
4	31	27	1	E. coli Infected	22	16	17	1	2	44	44
4	32	27	1	E. coli Infected	22	16	17	1	2	44	44
4	33	27	1	E. coli Infected	22	17	18	1	2	44	44
4	34	27	1	E. coli Infected	22	19	20	1	2	44	44
4	35	27	1	E. coli Infected	22	21	22	1	2	44	44
4	36	27	1	E. coli Infected	22	22	23	1	2	44	44
4	37	27	1	E. coli Infected	22	23	24	1	2	44	44
4	38	27	1	E. coli Infected	22	25	26	1	2	44	44
4	39	27	1	E. coli Infected	22	25	26	1	2	44	44
4	40	27	1	E. coli Infected	22	29	30	1	2	44	44
1	1	27	1	M. luteus Infected	36	1	2	1	2	37	38
1	2	27	1	M. luteus Infected	36	1	2	1	2	37	38
1	3	27	1	M. luteus Infected	36	1	2	1	2	37	38
1	4	27	1	M. luteus Infected	36	1	2	1	2	37	38
1	5	27	1	M. luteus Infected	36	1	2	1	2	37	38
1	6	27	1	M. luteus Infected	36	5	6	1	2	37	38
1	7	27	1	M. luteus Infected	36	7	8	1	2	37	38
1	8	27	1	M. luteus Infected	36	8	9	1	2	37	38
1	9	27	1	M. luteus Infected	36	12	13	1	2	37	38
1	10	27	1	M. luteus Infected	36	12	13	1	2	37	38
1	11	27	1	M. luteus Infected	36	14	15	1	2	37	38
1	12	27	1	M. luteus Infected	36	14	15	1	2	37	38
1	13	27	1	M. luteus Infected	36	17	18	1	2	37	38
1	14	27	1	M. luteus Infected	36	17	18	1	2	37	38
1	15	27	1	M. luteus Infected	36	17	18	1	2	37	38
1	16	27	1	M. luteus Infected	36	18	19	1	2	37	38
1	17	27	1	M. luteus Infected	36	19	20	1	2	37	38
1	18	27	1	M. luteus Infected	36	19	20	1	2	37	38
1	19	27	1	M. luteus Infected	36	19	20	1	2	37	38
1	20	27	1	M. luteus Infected	36	19	20	1	2	37	38
1	21	27	1	M. luteus Infected	36	19	20	1	2	37	38
1	22	27	1	M. luteus Infected	36	20	21	1	2	37	38
1	23	27	1	M. luteus Infected	36	20	21	1	2	37	38
1	24	27	1	M. luteus Infected	36	21	22	1	2	37	38
1	25	27	1	M. luteus Infected	36	21	22	1	2	37	38
1	26	27	1	M. luteus Infected	36	21	22	1	2	37	38
1	27	27	1	M. luteus Infected	36	21	22	1	2	37	38
1	28	27	1	M. luteus Infected	36	22	23	1	2	37	38
1	29	27	1	M. luteus Infected	36	22	23	1	2	37	38
1	30	27	1	M. luteus Infected	36	22	23	1	2	37	38
1	31	27	1	M. luteus Infected	36	22	23	1	2	37	38
1	32	27	1	M. luteus Infected	36	22	23	1	2	37	38
1	33	27	1	M. luteus Infected	36	23	24	1	2	37	38
1	34	27	1	M. luteus Infected	36	25	26	1	2	37	38
1	35	27	1	M. luteus Infected	36	25	26	1	2	37	38
1	36	27	1	M. luteus Infected	36	27	28	1	2	37	38
1	37	27	1	M. luteus Infected	36	28	29	1	2	37	38
1	38	27	1	M. luteus Infected	36	29	30	1	2	37	38
1	39	27	1	M. luteus Infected	36	30	31	1	2	37	38
1	40	27	1	M. luteus Infected	36	30	31	1	2	37	38
2	1	27	1	M. luteus Infected	39	1	2	1	2	37	38
2	2	27	1	M. luteus Infected	39	2	3	1	2	37	38
2	3	27	1	M. luteus Infected	39	5	6	1	2	37	38
2	4	27	1	M. luteus Infected	39	8	9	1	2	37	38
2	5	27	1	M. luteus Infected	39	10	11	1	2	37	38
2	6	27	1	M. luteus Infected	39	11	12	1	2	37	38
2	7	27	1	M. luteus Infected	39	11	12	1	2	37	38
2	8	27	1	M. luteus Infected	39	12	13	1	2	37	38
2	9	27	1	M. luteus Infected	39	12	13	1	2	37	38
2	10	27	1	M. luteus Infected	39	13	14	1	2	37	38
2	11	27	1	M. luteus Infected	39	13	14	1	2	37	38
2	12	27	1	M. luteus Infected	39	13	14	1	2	37	38
2	13	27	1	M. luteus Infected	39	14	15	1	2	37	38
2	14	27	1	M. luteus Infected	39	14	15	1	2	37	38
2	15	27	1	M. luteus Infected	39	15	16	1	2	37	38
2	16	27	1	M. luteus Infected	39	15	16	1	2	37	38
2	17	27	1	M. luteus Infected	39	15	16	1	2	37	38
2	18	27	1	M. luteus Infected	39	16	17	1	2	37	38
2	19	27	1	M. luteus Infected	39	17	18	1	2	37	38
2	20	27	1	M. luteus Infected	39	19	20	1	2	37	38
2	21	27	1	M. luteus Infected	39	19	20	1	2	37	38
2	22	27	1	M. luteus Infected	39	19	20	1	2	37	38
2	23	27	1	M. luteus Infected	39	20	21	1	2	37	38
2	24	27	1	M. luteus Infected	39	20	21	1	2	37	38
2	25	27	1	M. luteus Infected	39	20	21	1	2	37	38
2	26	27	1	M. luteus Infected	39	20	21	1	2	37	38
2	27	27	1	M. luteus Infected	39	21	22	1	2	37	38
2	28	27	1	M. luteus Infected	39	21	22	1	2	37	38
2	29	27	1	M. luteus Infected	39	21	22	1	2	37	38
2	30	27	1	M. luteus Infected	39	22	23	1	2	37	38
2	31	27	1	M. luteus Infected	39	23	24	1	2	37	38
2	32	27	1	M. luteus Infected	39	24	25	1	2	37	38
2	33	27	1	M. luteus Infected	39	24	25	1	2	37	38
2	34	27	1	M. luteus Infected	39	26	27	1	2	37	38
2	35	27	1	M. luteus Infected	39	26	27	1	2	37	38
2	36	27	1	M. luteus Infected	39	28	29	1	2	37	38
2	37	27	1	M. luteus Infected	39	28	29	1	2	37	38
2	38	27	1	M. luteus Infected	39	29	30	1	2	37	38
2	39	27	1	M. luteus Infected	39	29	30	1	2	37	38
2	40	27	1	M. luteus Infected	39	31	32	1	2	37	38
3	1	27	1	M. luteus Infected	40	11	12	1	2	37	38
3	2	27	1	M. luteus Infected	40	12	13	1	2	37	38
3	3	27	1	M. luteus Infected	40	12	13	1	2	37	38
3	4	27	1	M. luteus Infected	40	12	13	1	2	37	38
3	5	27	1	M. luteus Infected	40	13	14	1	2	37	38
3	6	27	1	M. luteus Infected	40	13	14	1	2	37	38
3	7	27	1	M. luteus Infected	40	14	15	1	2	37	38
3	8	27	1	M. luteus Infected	40	14	15	1	2	37	38
3	9	27	1	M. luteus Infected	40	14	15	1	2	37	38
3	10	27	1	M. luteus Infected	40	14	15	1	2	37	38
3	11	27	1	M. luteus Infected	40	15	16	1	2	37	38
3	12	27	1	M. luteus Infected	40	15	16	1	2	37	38
3	13	27	1	M. luteus Infected	40	15	16	1	2	37	38
3	14	27	1	M. luteus Infected	40	16	17	1	2	37	38
3	15	27	1	M. luteus Infected	40	16	17	1	2	37	38
3	16	27	1	M. luteus Infected	40	18	19	1	2	37	38
3	17	27	1	M. luteus Infected	40	19	20	1	2	37	38
3	18	27	1	M. luteus Infected	40	19	20	1	2	37	38
3	19	27	1	M. luteus Infected	40	19	20	1	2	37	38
3	20	27	1	M. luteus Infected	40	19	20	1	2	37	38
3	21	27	1	M. luteus Infected	40	21	22	1	2	37	38
3	22	27	1	M. luteus Infected	40	21	22	1	2	37	38
3	23	27	1	M. luteus Infected	40	22	23	1	2	37	38
3	24	27	1	M. luteus Infected	40	22	23	1	2	37	38
3	25	27	1	M. luteus Infected	40	22	23	1	2	37	38
3	26	27	1	M. luteus Infected	40	23	24	1	2	37	38
3	27	27	1	M. luteus Infected	40	24	25	1	2	37	38
3	28	27	1	M. luteus Infected	40	24	25	1	2	37	38
3	29	27	1	M. luteus Infected	40	27	28	1	2	37	38
3	30	27	1	M. luteus Infected	40	27	28	1	2	37	38
3	31	27	1	M. luteus Infected	40	27	28	1	2	37	38
3	32	27	1	M. luteus Infected	40	28	29	1	2	37	38
3	33	27	1	M. luteus Infected	40	29	30	1	2	37	38
3	34	27	1	M. luteus Infected	40	29	30	1	2	37	38
3	35	27	1	M. luteus Infected	40	30	31	1	2	37	38
3	36	27	1	M. luteus Infected	40	33	34	1	2	37	38
3	37	27	1	M. luteus Infected	40	34	35	1	2	37	38
3	38	27	1	M. luteus Infected	40	35	36	1	2	37	38
3	39	27	1	M. luteus Infected	40	35	36	1	2	37	38
3	40	27	1	M. luteus Infected	40	36	37	1	2	37	38
1	1	27	5	Naïve	7	1	6	1	6	38	38
1	2	27	5	Naïve	7	2	7	1	6	38	38
1	3	27	5	Naïve	7	2	7	1	6	38	38
1	4	27	5	Naïve	7	4	9	1	6	38	38
1	5	27	5	Naïve	7	4	9	1	6	38	38
1	6	27	5	Naïve	7	4	9	1	6	38	38
1	7	27	5	Naïve	7	5	10	1	6	38	38
1	8	27	5	Naïve	7	6	11	1	6	38	38
1	9	27	5	Naïve	7	6	11	1	6	38	38
1	10	27	5	Naïve	7	8	13	1	6	38	38
1	11	27	5	Naïve	7	9	14	1	6	38	38
1	12	27	5	Naïve	7	10	15	1	6	38	38
1	13	27	5	Naïve	7	10	15	1	6	38	38
1	14	27	5	Naïve	7	11	16	1	6	38	38
1	15	27	5	Naïve	7	11	16	1	6	38	38
1	16	27	5	Naïve	7	11	16	1	6	38	38
1	17	27	5	Naïve	7	12	17	1	6	38	38
1	18	27	5	Naïve	7	12	17	1	6	38	38
1	19	27	5	Naïve	7	12	17	1	6	38	38
1	20	27	5	Naïve	7	12	17	1	6	38	38
1	21	27	5	Naïve	7	12	17	1	6	38	38
1	22	27	5	Naïve	7	12	17	1	6	38	38
1	23	27	5	Naïve	7	12	17	1	6	38	38
1	24	27	5	Naïve	7	12	17	1	6	38	38
1	25	27	5	Naïve	7	14	19	1	6	38	38
1	26	27	5	Naïve	7	14	19	1	6	38	38
1	27	27	5	Naïve	7	14	19	1	6	38	38
1	28	27	5	Naïve	7	14	19	1	6	38	38
1	29	27	5	Naïve	7	14	19	1	6	38	38
1	30	27	5	Naïve	7	14	19	1	6	38	38
1	31	27	5	Naïve	7	15	20	1	6	38	38
1	32	27	5	Naïve	7	15	20	1	6	38	38
1	33	27	5	Naïve	7	18	23	1	6	38	38
1	34	27	5	Naïve	7	18	23	1	6	38	38
1	35	27	5	Naïve	7	21	26	1	6	38	38
1	36	27	5	Naïve	7	22	27	1	6	38	38
1	37	27	5	Naïve	7	24	29	1	6	38	38
1	38	27	5	Naïve	7	24	29	1	6	38	38
1	39	27	5	Naïve	7	26	31	1	6	38	38
1	40	27	5	Naïve	7	26	31	1	6	38	38
2	1	27	5	Naïve	8	2	7	1	6	38	38
2	2	27	5	Naïve	8	3	8	1	6	38	38
2	3	27	5	Naïve	8	3	8	1	6	38	38
2	4	27	5	Naïve	8	3	8	1	6	38	38
2	5	27	5	Naïve	8	5	10	1	6	38	38
2	6	27	5	Naïve	8	7	12	1	6	38	38
2	7	27	5	Naïve	8	7	12	1	6	38	38
2	8	27	5	Naïve	8	9	14	1	6	38	38
2	9	27	5	Naïve	8	9	14	1	6	38	38
2	10	27	5	Naïve	8	9	14	1	6	38	38
2	11	27	5	Naïve	8	10	15	1	6	38	38
2	12	27	5	Naïve	8	10	15	1	6	38	38
2	13	27	5	Naïve	8	10	15	1	6	38	38
2	14	27	5	Naïve	8	10	15	1	6	38	38
2	15	27	5	Naïve	8	10	15	1	6	38	38
2	16	27	5	Naïve	8	10	15	1	6	38	38
2	17	27	5	Naïve	8	10	15	1	6	38	38
2	18	27	5	Naïve	8	10	15	1	6	38	38
2	19	27	5	Naïve	8	12	17	1	6	38	38
2	20	27	5	Naïve	8	12	17	1	6	38	38
2	21	27	5	Naïve	8	12	17	1	6	38	38
2	22	27	5	Naïve	8	13	18	1	6	38	38
2	23	27	5	Naïve	8	13	18	1	6	38	38
2	24	27	5	Naïve	8	13	18	1	6	38	38
2	25	27	5	Naïve	8	13	18	1	6	38	38
2	26	27	5	Naïve	8	15	20	1	6	38	38
2	27	27	5	Naïve	8	15	20	1	6	38	38
2	28	27	5	Naïve	8	15	20	1	6	38	38
2	29	27	5	Naïve	8	17	22	1	6	38	38
2	30	27	5	Naïve	8	18	23	1	6	38	38
2	31	27	5	Naïve	8	20	25	1	6	38	38
2	32	27	5	Naïve	8	20	25	1	6	38	38
2	33	27	5	Naïve	8	21	26	1	6	38	38
2	34	27	5	Naïve	8	22	27	1	6	38	38
2	35	27	5	Naïve	8	22	27	1	6	38	38
2	36	27	5	Naïve	8	23	28	1	6	38	38
2	37	27	5	Naïve	8	23	28	1	6	38	38
2	38	27	5	Naïve	8	24	29	1	6	38	38
2	39	27	5	Naïve	8	25	30	1	6	38	38
2	40	27	5	Naïve	8	25	30	1	6	38	38
3	1	27	5	Naïve	9	5	10	1	6	38	38
3	2	27	5	Naïve	9	5	10	1	6	38	38
3	3	27	5	Naïve	9	6	11	1	6	38	38
3	4	27	5	Naïve	9	6	11	1	6	38	38
3	5	27	5	Naïve	9	7	12	1	6	38	38
3	6	27	5	Naïve	9	7	12	1	6	38	38
3	7	27	5	Naïve	9	9	14	1	6	38	38
3	8	27	5	Naïve	9	11	16	1	6	38	38
3	9	27	5	Naïve	9	11	16	1	6	38	38
3	10	27	5	Naïve	9	11	16	1	6	38	38
3	11	27	5	Naïve	9	12	17	1	6	38	38
3	12	27	5	Naïve	9	14	19	1	6	38	38
3	13	27	5	Naïve	9	14	19	1	6	38	38
3	14	27	5	Naïve	9	14	19	1	6	38	38
3	15	27	5	Naïve	9	14	19	1	6	38	38
3	16	27	5	Naïve	9	15	20	1	6	38	38
3	17	27	5	Naïve	9	16	21	1	6	38	38
3	18	27	5	Naïve	9	17	22	1	6	38	38
3	19	27	5	Naïve	9	17	22	1	6	38	38
3	20	27	5	Naïve	9	18	23	1	6	38	38
3	21	27	5	Naïve	9	18	23	1	6	38	38
3	22	27	5	Naïve	9	19	24	1	6	38	38
3	23	27	5	Naïve	9	19	24	1	6	38	38
3	24	27	5	Naïve	9	19	24	1	6	38	38
3	25	27	5	Naïve	9	19	24	1	6	38	38
3	26	27	5	Naïve	9	19	24	1	6	38	38
3	27	27	5	Naïve	9	19	24	1	6	38	38
3	28	27	5	Naïve	9	20	25	1	6	38	38
3	29	27	5	Naïve	9	20	25	1	6	38	38
3	30	27	5	Naïve	9	20	25	1	6	38	38
3	31	27	5	Naïve	9	21	26	1	6	38	38
3	32	27	5	Naïve	9	21	26	1	6	38	38
3	33	27	5	Naïve	9	21	26	1	6	38	38
3	34	27	5	Naïve	9	21	26	1	6	38	38
3	35	27	5	Naïve	9	21	26	1	6	38	38
3	36	27	5	Naïve	9	23	28	1	6	38	38
3	37	27	5	Naïve	9	23	28	1	6	38	38
3	38	27	5	Naïve	9	26	31	1	6	38	38
3	39	27	5	Naïve	9	27	32	1	6	38	38
3	40	27	5	Naïve	9	33	38	1	6	38	38
4	1	27	5	Naïve	21	2	7	1	6	38	38
4	2	27	5	Naïve	21	8	13	1	6	38	38
4	3	27	5	Naïve	21	8	13	1	6	38	38
4	4	27	5	Naïve	21	8	13	1	6	38	38
4	5	27	5	Naïve	21	9	14	1	6	38	38
4	6	27	5	Naïve	21	11	16	1	6	38	38
4	7	27	5	Naïve	21	12	17	1	6	38	38
4	8	27	5	Naïve	21	13	18	1	6	38	38
4	9	27	5	Naïve	21	13	18	1	6	38	38
4	10	27	5	Naïve	21	15	20	1	6	38	38
4	11	27	5	Naïve	21	15	20	1	6	38	38
4	12	27	5	Naïve	21	15	20	1	6	38	38
4	13	27	5	Naïve	21	16	21	1	6	38	38
4	14	27	5	Naïve	21	16	21	1	6	38	38
4	15	27	5	Naïve	21	16	21	1	6	38	38
4	16	27	5	Naïve	21	16	21	1	6	38	38
4	17	27	5	Naïve	21	17	22	1	6	38	38
4	18	27	5	Naïve	21	17	22	1	6	38	38
4	19	27	5	Naïve	21	17	22	1	6	38	38
4	20	27	5	Naïve	21	17	22	1	6	38	38
4	21	27	5	Naïve	21	17	22	1	6	38	38
4	22	27	5	Naïve	21	18	23	1	6	38	38
4	23	27	5	Naïve	21	19	24	1	6	38	38
4	24	27	5	Naïve	21	19	24	1	6	38	38
4	25	27	5	Naïve	21	20	25	1	6	38	38
4	26	27	5	Naïve	21	21	26	1	6	38	38
4	27	27	5	Naïve	21	21	26	1	6	38	38
4	28	27	5	Naïve	21	24	29	1	6	38	38
4	29	27	5	Naïve	21	24	29	1	6	38	38
4	30	27	5	Naïve	21	24	29	1	6	38	38
4	31	27	5	Naïve	21	25	30	1	6	38	38
4	32	27	5	Naïve	21	27	32	1	6	38	38
4	33	27	5	Naïve	21	27	32	1	6	38	38
4	34	27	5	Naïve	21	28	33	1	6	38	38
4	35	27	5	Naïve	21	28	33	1	6	38	38
4	36	27	5	Naïve	21	28	33	1	6	38	38
5	1	27	5	Naïve	25	1	6	1	6	38	38
5	2	27	5	Naïve	25	5	10	1	6	38	38
5	3	27	5	Naïve	25	5	10	1	6	38	38
5	4	27	5	Naïve	25	5	10	1	6	38	38
5	5	27	5	Naïve	25	6	11	1	6	38	38
5	6	27	5	Naïve	25	7	12	1	6	38	38
5	7	27	5	Naïve	25	8	13	1	6	38	38
5	8	27	5	Naïve	25	10	15	1	6	38	38
5	9	27	5	Naïve	25	12	17	1	6	38	38
5	10	27	5	Naïve	25	13	18	1	6	38	38
5	11	27	5	Naïve	25	15	20	1	6	38	38
5	12	27	5	Naïve	25	15	20	1	6	38	38
5	13	27	5	Naïve	25	16	21	1	6	38	38
5	14	27	5	Naïve	25	17	22	1	6	38	38
5	15	27	5	Naïve	25	18	23	1	6	38	38
5	16	27	5	Naïve	25	19	24	1	6	38	38
5	17	27	5	Naïve	25	19	24	1	6	38	38
5	18	27	5	Naïve	25	20	25	1	6	38	38
5	19	27	5	Naïve	25	20	25	1	6	38	38
5	20	27	5	Naïve	25	20	25	1	6	38	38
5	21	27	5	Naïve	25	22	27	1	6	38	38
5	22	27	5	Naïve	25	22	27	1	6	38	38
5	23	27	5	Naïve	25	23	28	1	6	38	38
5	24	27	5	Naïve	25	23	28	1	6	38	38
5	25	27	5	Naïve	25	26	31	1	6	38	38
5	26	27	5	Naïve	25	26	31	1	6	38	38
5	27	27	5	Naïve	25	27	32	1	6	38	38
5	28	27	5	Naïve	25	27	32	1	6	38	38
5	29	27	5	Naïve	25	27	32	1	6	38	38
5	30	27	5	Naïve	25	27	32	1	6	38	38
5	31	27	5	Naïve	25	27	32	1	6	38	38
5	32	27	5	Naïve	25	27	32	1	6	38	38
5	33	27	5	Naïve	25	27	32	1	6	38	38
5	34	27	5	Naïve	25	27	32	1	6	38	38
5	35	27	5	Naïve	25	27	32	1	6	38	38
5	36	27	5	Naïve	25	29	34	1	6	38	38
5	37	27	5	Naïve	25	29	34	1	6	38	38
6	1	27	5	Naïve	34	2	7	1	6	38	38
6	2	27	5	Naïve	34	3	8	1	6	38	38
6	3	27	5	Naïve	34	3	8	1	6	38	38
6	4	27	5	Naïve	34	3	8	1	6	38	38
6	5	27	5	Naïve	34	5	10	1	6	38	38
6	6	27	5	Naïve	34	8	13	1	6	38	38
6	7	27	5	Naïve	34	10	15	1	6	38	38
6	8	27	5	Naïve	34	10	15	1	6	38	38
6	9	27	5	Naïve	34	11	16	1	6	38	38
6	10	27	5	Naïve	34	13	18	1	6	38	38
6	11	27	5	Naïve	34	13	18	1	6	38	38
6	12	27	5	Naïve	34	15	20	1	6	38	38
6	13	27	5	Naïve	34	17	22	1	6	38	38
6	14	27	5	Naïve	34	17	22	1	6	38	38
6	15	27	5	Naïve	34	18	23	1	6	38	38
6	16	27	5	Naïve	34	18	23	1	6	38	38
6	17	27	5	Naïve	34	19	24	1	6	38	38
6	18	27	5	Naïve	34	19	24	1	6	38	38
6	19	27	5	Naïve	34	19	24	1	6	38	38
6	20	27	5	Naïve	34	20	25	1	6	38	38
6	21	27	5	Naïve	34	20	25	1	6	38	38
6	22	27	5	Naïve	34	22	27	1	6	38	38
6	23	27	5	Naïve	34	22	27	1	6	38	38
6	24	27	5	Naïve	34	22	27	1	6	38	38
6	25	27	5	Naïve	34	22	27	1	6	38	38
6	26	27	5	Naïve	34	24	29	1	6	38	38
6	27	27	5	Naïve	34	24	29	1	6	38	38
6	28	27	5	Naïve	34	24	29	1	6	38	38
6	29	27	5	Naïve	34	24	29	1	6	38	38
6	30	27	5	Naïve	34	25	30	1	6	38	38
6	31	27	5	Naïve	34	25	30	1	6	38	38
6	32	27	5	Naïve	34	25	30	1	6	38	38
6	33	27	5	Naïve	34	25	30	1	6	38	38
6	34	27	5	Naïve	34	25	30	1	6	38	38
6	35	27	5	Naïve	34	26	31	1	6	38	38
6	36	27	5	Naïve	34	26	31	1	6	38	38
6	37	27	5	Naïve	34	26	31	1	6	38	38
6	38	27	5	Naïve	34	27	32	1	6	38	38
6	39	27	5	Naïve	34	28	33	1	6	38	38
6	40	27	5	Naïve	34	29	34	1	6	38	38
7	1	27	5	Naïve	35	1	6	1	6	38	38
7	2	27	5	Naïve	35	1	6	1	6	38	38
7	3	27	5	Naïve	35	1	6	1	6	38	38
7	4	27	5	Naïve	35	1	6	1	6	38	38
7	5	27	5	Naïve	35	3	8	1	6	38	38
7	6	27	5	Naïve	35	4	9	1	6	38	38
7	7	27	5	Naïve	35	6	11	1	6	38	38
7	8	27	5	Naïve	35	6	11	1	6	38	38
7	9	27	5	Naïve	35	7	12	1	6	38	38
7	10	27	5	Naïve	35	8	13	1	6	38	38
7	11	27	5	Naïve	35	9	14	1	6	38	38
7	12	27	5	Naïve	35	9	14	1	6	38	38
7	13	27	5	Naïve	35	10	15	1	6	38	38
7	14	27	5	Naïve	35	11	16	1	6	38	38
7	15	27	5	Naïve	35	12	17	1	6	38	38
7	16	27	5	Naïve	35	12	17	1	6	38	38
7	17	27	5	Naïve	35	13	18	1	6	38	38
7	18	27	5	Naïve	35	13	18	1	6	38	38
7	19	27	5	Naïve	35	14	19	1	6	38	38
7	20	27	5	Naïve	35	14	19	1	6	38	38
7	21	27	5	Naïve	35	16	21	1	6	38	38
7	22	27	5	Naïve	35	16	21	1	6	38	38
7	23	27	5	Naïve	35	16	21	1	6	38	38
7	24	27	5	Naïve	35	17	22	1	6	38	38
7	25	27	5	Naïve	35	17	22	1	6	38	38
7	26	27	5	Naïve	35	17	22	1	6	38	38
7	27	27	5	Naïve	35	18	23	1	6	38	38
7	28	27	5	Naïve	35	18	23	1	6	38	38
7	29	27	5	Naïve	35	18	23	1	6	38	38
7	30	27	5	Naïve	35	18	23	1	6	38	38
7	31	27	5	Naïve	35	19	24	1	6	38	38
7	32	27	5	Naïve	35	21	26	1	6	38	38
7	33	27	5	Naïve	35	21	26	1	6	38	38
7	34	27	5	Naïve	35	21	26	1	6	38	38
7	35	27	5	Naïve	35	21	26	1	6	38	38
7	36	27	5	Naïve	35	22	27	1	6	38	38
7	37	27	5	Naïve	35	24	29	1	6	38	38
7	38	27	5	Naïve	35	25	30	1	6	38	38
7	39	27	5	Naïve	35	26	31	1	6	38	38
7	40	27	5	Naïve	35	26	31	1	6	38	38
8	1	27	5	Naïve	37	2	7	1	6	38	38
8	2	27	5	Naïve	37	5	10	1	6	38	38
8	3	27	5	Naïve	37	7	12	1	6	38	38
8	4	27	5	Naïve	37	7	12	1	6	38	38
8	5	27	5	Naïve	37	7	12	1	6	38	38
8	6	27	5	Naïve	37	8	13	1	6	38	38
8	7	27	5	Naïve	37	9	14	1	6	38	38
8	8	27	5	Naïve	37	10	15	1	6	38	38
8	9	27	5	Naïve	37	11	16	1	6	38	38
8	10	27	5	Naïve	37	12	17	1	6	38	38
8	11	27	5	Naïve	37	12	17	1	6	38	38
8	12	27	5	Naïve	37	13	18	1	6	38	38
8	13	27	5	Naïve	37	14	19	1	6	38	38
8	14	27	5	Naïve	37	14	19	1	6	38	38
8	15	27	5	Naïve	37	15	20	1	6	38	38
8	16	27	5	Naïve	37	15	20	1	6	38	38
8	17	27	5	Naïve	37	17	22	1	6	38	38
8	18	27	5	Naïve	37	17	22	1	6	38	38
8	19	27	5	Naïve	37	17	22	1	6	38	38
8	20	27	5	Naïve	37	17	22	1	6	38	38
8	21	27	5	Naïve	37	17	22	1	6	38	38
8	22	27	5	Naïve	37	17	22	1	6	38	38
8	23	27	5	Naïve	37	18	23	1	6	38	38
8	24	27	5	Naïve	37	18	23	1	6	38	38
8	25	27	5	Naïve	37	18	23	1	6	38	38
8	26	27	5	Naïve	37	19	24	1	6	38	38
8	27	27	5	Naïve	37	19	24	1	6	38	38
8	28	27	5	Naïve	37	19	24	1	6	38	38
8	29	27	5	Naïve	37	20	25	1	6	38	38
8	30	27	5	Naïve	37	20	25	1	6	38	38
8	31	27	5	Naïve	37	21	26	1	6	38	38
8	32	27	5	Naïve	37	21	26	1	6	38	38
8	33	27	5	Naïve	37	21	26	1	6	38	38
8	34	27	5	Naïve	37	21	26	1	6	38	38
8	35	27	5	Naïve	37	21	26	1	6	38	38
8	36	27	5	Naïve	37	22	27	1	6	38	38
8	37	27	5	Naïve	37	22	27	1	6	38	38
8	38	27	5	Naïve	37	24	29	1	6	38	38
8	39	27	5	Naïve	37	25	30	1	6	38	38
8	40	27	5	Naïve	37	26	31	1	6	38	38
9	1	27	5	Naïve	38	1	6	1	6	38	38
9	2	27	5	Naïve	38	1	6	1	6	38	38
9	3	27	5	Naïve	38	1	6	1	6	38	38
9	4	27	5	Naïve	38	1	6	1	6	38	38
9	5	27	5	Naïve	38	1	6	1	6	38	38
9	6	27	5	Naïve	38	1	6	1	6	38	38
9	7	27	5	Naïve	38	1	6	1	6	38	38
9	8	27	5	Naïve	38	1	6	1	6	38	38
9	9	27	5	Naïve	38	3	8	1	6	38	38
9	10	27	5	Naïve	38	6	11	1	6	38	38
9	11	27	5	Naïve	38	7	12	1	6	38	38
9	12	27	5	Naïve	38	8	13	1	6	38	38
9	13	27	5	Naïve	38	9	14	1	6	38	38
9	14	27	5	Naïve	38	11	16	1	6	38	38
9	15	27	5	Naïve	38	11	16	1	6	38	38
9	16	27	5	Naïve	38	11	16	1	6	38	38
9	17	27	5	Naïve	38	12	17	1	6	38	38
9	18	27	5	Naïve	38	12	17	1	6	38	38
9	19	27	5	Naïve	38	12	17	1	6	38	38
9	20	27	5	Naïve	38	12	17	1	6	38	38
9	21	27	5	Naïve	38	13	18	1	6	38	38
9	22	27	5	Naïve	38	13	18	1	6	38	38
9	23	27	5	Naïve	38	15	20	1	6	38	38
9	24	27	5	Naïve	38	16	21	1	6	38	38
9	25	27	5	Naïve	38	17	22	1	6	38	38
9	26	27	5	Naïve	38	17	22	1	6	38	38
9	27	27	5	Naïve	38	18	23	1	6	38	38
9	28	27	5	Naïve	38	18	23	1	6	38	38
9	29	27	5	Naïve	38	19	24	1	6	38	38
9	30	27	5	Naïve	38	19	24	1	6	38	38
9	31	27	5	Naïve	38	19	24	1	6	38	38
9	32	27	5	Naïve	38	20	25	1	6	38	38
9	33	27	5	Naïve	38	20	25	1	6	38	38
9	34	27	5	Naïve	38	21	26	1	6	38	38
9	35	27	5	Naïve	38	21	26	1	6	38	38
9	36	27	5	Naïve	38	21	26	1	6	38	38
9	37	27	5	Naïve	38	22	27	1	6	38	38
9	38	27	5	Naïve	38	22	27	1	6	38	38
9	39	27	5	Naïve	38	24	29	1	6	38	38
9	40	27	5	Naïve	38	25	30	1	6	38	38
1	1	27	5	Injured	7	1	6	1	6	40	40
1	2	27	5	Injured	7	1	6	1	6	40	40
1	3	27	5	Injured	7	1	6	1	6	40	40
1	4	27	5	Injured	7	1	6	1	6	40	40
1	5	27	5	Injured	7	1	6	1	6	40	40
1	6	27	5	Injured	7	1	6	1	6	40	40
1	7	27	5	Injured	7	1	6	1	6	40	40
1	8	27	5	Injured	7	1	6	1	6	40	40
1	9	27	5	Injured	7	1	6	1	6	40	40
1	10	27	5	Injured	7	1	6	1	6	40	40
1	11	27	5	Injured	7	1	6	1	6	40	40
1	12	27	5	Injured	7	1	6	1	6	40	40
1	13	27	5	Injured	7	2	7	1	6	40	40
1	14	27	5	Injured	7	3	8	1	6	40	40
1	15	27	5	Injured	7	4	9	1	6	40	40
1	16	27	5	Injured	7	5	10	1	6	40	40
1	17	27	5	Injured	7	8	13	1	6	40	40
1	18	27	5	Injured	7	9	14	1	6	40	40
1	19	27	5	Injured	7	10	15	1	6	40	40
1	20	27	5	Injured	7	10	15	1	6	40	40
1	21	27	5	Injured	7	10	15	1	6	40	40
1	22	27	5	Injured	7	10	15	1	6	40	40
1	23	27	5	Injured	7	11	16	1	6	40	40
1	24	27	5	Injured	7	11	16	1	6	40	40
1	25	27	5	Injured	7	12	17	1	6	40	40
1	26	27	5	Injured	7	12	17	1	6	40	40
1	27	27	5	Injured	7	12	17	1	6	40	40
1	28	27	5	Injured	7	12	17	1	6	40	40
1	29	27	5	Injured	7	12	17	1	6	40	40
1	30	27	5	Injured	7	14	19	1	6	40	40
1	31	27	5	Injured	7	14	19	1	6	40	40
1	32	27	5	Injured	7	14	19	1	6	40	40
1	33	27	5	Injured	7	14	19	1	6	40	40
1	34	27	5	Injured	7	14	19	1	6	40	40
1	35	27	5	Injured	7	17	22	1	6	40	40
1	36	27	5	Injured	7	21	26	1	6	40	40
1	37	27	5	Injured	7	21	26	1	6	40	40
1	38	27	5	Injured	7	22	27	1	6	40	40
1	39	27	5	Injured	7	23	28	1	6	40	40
1	40	27	5	Injured	7	23	28	1	6	40	40
2	1	27	5	Injured	8	1	6	1	6	40	40
2	2	27	5	Injured	8	1	6	1	6	40	40
2	3	27	5	Injured	8	1	6	1	6	40	40
2	4	27	5	Injured	8	1	6	1	6	40	40
2	5	27	5	Injured	8	1	6	1	6	40	40
2	6	27	5	Injured	8	1	6	1	6	40	40
2	7	27	5	Injured	8	1	6	1	6	40	40
2	8	27	5	Injured	8	1	6	1	6	40	40
2	9	27	5	Injured	8	1	6	1	6	40	40
2	10	27	5	Injured	8	1	6	1	6	40	40
2	11	27	5	Injured	8	1	6	1	6	40	40
2	12	27	5	Injured	8	1	6	1	6	40	40
2	13	27	5	Injured	8	1	6	1	6	40	40
2	14	27	5	Injured	8	1	6	1	6	40	40
2	15	27	5	Injured	8	2	7	1	6	40	40
2	16	27	5	Injured	8	5	10	1	6	40	40
2	17	27	5	Injured	8	7	12	1	6	40	40
2	18	27	5	Injured	8	9	14	1	6	40	40
2	19	27	5	Injured	8	10	15	1	6	40	40
2	20	27	5	Injured	8	11	16	1	6	40	40
2	21	27	5	Injured	8	11	16	1	6	40	40
2	22	27	5	Injured	8	11	16	1	6	40	40
2	23	27	5	Injured	8	11	16	1	6	40	40
2	24	27	5	Injured	8	13	18	1	6	40	40
2	25	27	5	Injured	8	13	18	1	6	40	40
2	26	27	5	Injured	8	14	19	1	6	40	40
2	27	27	5	Injured	8	14	19	1	6	40	40
2	28	27	5	Injured	8	14	19	1	6	40	40
2	29	27	5	Injured	8	16	21	1	6	40	40
2	30	27	5	Injured	8	17	22	1	6	40	40
2	31	27	5	Injured	8	18	23	1	6	40	40
2	32	27	5	Injured	8	18	23	1	6	40	40
2	33	27	5	Injured	8	18	23	1	6	40	40
2	34	27	5	Injured	8	18	23	1	6	40	40
2	35	27	5	Injured	8	19	24	1	6	40	40
2	36	27	5	Injured	8	19	24	1	6	40	40
2	37	27	5	Injured	8	19	24	1	6	40	40
2	38	27	5	Injured	8	20	25	1	6	40	40
2	39	27	5	Injured	8	24	29	1	6	40	40
2	40	27	5	Injured	8	26	31	1	6	40	40
3	1	27	5	Injured	9	1	6	1	6	40	40
3	2	27	5	Injured	9	1	6	1	6	40	40
3	3	27	5	Injured	9	1	6	1	6	40	40
3	4	27	5	Injured	9	1	6	1	6	40	40
3	5	27	5	Injured	9	1	6	1	6	40	40
3	6	27	5	Injured	9	1	6	1	6	40	40
3	7	27	5	Injured	9	1	6	1	6	40	40
3	8	27	5	Injured	9	1	6	1	6	40	40
3	9	27	5	Injured	9	1	6	1	6	40	40
3	10	27	5	Injured	9	1	6	1	6	40	40
3	11	27	5	Injured	9	3	8	1	6	40	40
3	12	27	5	Injured	9	4	9	1	6	40	40
3	13	27	5	Injured	9	6	11	1	6	40	40
3	14	27	5	Injured	9	7	12	1	6	40	40
3	15	27	5	Injured	9	8	13	1	6	40	40
3	16	27	5	Injured	9	9	14	1	6	40	40
3	17	27	5	Injured	9	10	15	1	6	40	40
3	18	27	5	Injured	9	13	18	1	6	40	40
3	19	27	5	Injured	9	15	20	1	6	40	40
3	20	27	5	Injured	9	17	22	1	6	40	40
3	21	27	5	Injured	9	19	24	1	6	40	40
3	22	27	5	Injured	9	19	24	1	6	40	40
3	23	27	5	Injured	9	20	25	1	6	40	40
3	24	27	5	Injured	9	21	26	1	6	40	40
3	25	27	5	Injured	9	21	26	1	6	40	40
3	26	27	5	Injured	9	21	26	1	6	40	40
3	27	27	5	Injured	9	23	28	1	6	40	40
3	28	27	5	Injured	9	23	28	1	6	40	40
3	29	27	5	Injured	9	23	28	1	6	40	40
3	30	27	5	Injured	9	23	28	1	6	40	40
3	31	27	5	Injured	9	24	29	1	6	40	40
3	32	27	5	Injured	9	24	29	1	6	40	40
3	33	27	5	Injured	9	24	29	1	6	40	40
3	34	27	5	Injured	9	24	29	1	6	40	40
3	35	27	5	Injured	9	24	29	1	6	40	40
3	36	27	5	Injured	9	26	31	1	6	40	40
3	37	27	5	Injured	9	28	33	1	6	40	40
3	38	27	5	Injured	9	30	35	1	6	40	40
3	39	27	5	Injured	9	31	36	1	6	40	40
3	40	27	5	Injured	9	33	38	1	6	40	40
4	1	27	5	Injured	25	1	6	1	6	40	40
4	2	27	5	Injured	25	1	6	1	6	40	40
4	3	27	5	Injured	25	1	6	1	6	40	40
4	4	27	5	Injured	25	2	7	1	6	40	40
4	5	27	5	Injured	25	3	8	1	6	40	40
4	6	27	5	Injured	25	4	9	1	6	40	40
4	7	27	5	Injured	25	4	9	1	6	40	40
4	8	27	5	Injured	25	4	9	1	6	40	40
4	9	27	5	Injured	25	4	9	1	6	40	40
4	10	27	5	Injured	25	7	12	1	6	40	40
4	11	27	5	Injured	25	7	12	1	6	40	40
4	12	27	5	Injured	25	7	12	1	6	40	40
4	13	27	5	Injured	25	7	12	1	6	40	40
4	14	27	5	Injured	25	7	12	1	6	40	40
4	15	27	5	Injured	25	9	14	1	6	40	40
4	16	27	5	Injured	25	9	14	1	6	40	40
4	17	27	5	Injured	25	13	18	1	6	40	40
4	18	27	5	Injured	25	13	18	1	6	40	40
4	19	27	5	Injured	25	13	18	1	6	40	40
4	20	27	5	Injured	25	16	21	1	6	40	40
4	21	27	5	Injured	25	16	21	1	6	40	40
4	22	27	5	Injured	25	19	24	1	6	40	40
4	23	27	5	Injured	25	21	26	1	6	40	40
4	24	27	5	Injured	25	23	28	1	6	40	40
4	25	27	5	Injured	25	23	28	1	6	40	40
4	26	27	5	Injured	25	24	29	1	6	40	40
4	27	27	5	Injured	25	24	29	1	6	40	40
4	28	27	5	Injured	25	24	29	1	6	40	40
4	29	27	5	Injured	25	25	30	1	6	40	40
4	30	27	5	Injured	25	25	30	1	6	40	40
4	31	27	5	Injured	25	26	31	1	6	40	40
4	32	27	5	Injured	25	26	31	1	6	40	40
4	33	27	5	Injured	25	27	32	1	6	40	40
4	34	27	5	Injured	25	30	35	1	6	40	40
4	35	27	5	Injured	25	30	35	1	6	40	40
4	36	27	5	Injured	25	31	36	1	6	40	40
4	37	27	5	Injured	25	32	37	1	6	40	40
4	38	27	5	Injured	25	34	39	1	6	40	40
4	39	27	5	Injured	25	35	40	1	6	40	40
4	40	27	5	Injured	25	35	40	1	6	40	40
5	1	27	5	Injured	34	1	6	1	6	40	40
5	2	27	5	Injured	34	1	6	1	6	40	40
5	3	27	5	Injured	34	1	6	1	6	40	40
5	4	27	5	Injured	34	1	6	1	6	40	40
5	5	27	5	Injured	34	5	10	1	6	40	40
5	6	27	5	Injured	34	6	11	1	6	40	40
5	7	27	5	Injured	34	8	13	1	6	40	40
5	8	27	5	Injured	34	10	15	1	6	40	40
5	9	27	5	Injured	34	12	17	1	6	40	40
5	10	27	5	Injured	34	12	17	1	6	40	40
5	11	27	5	Injured	34	13	18	1	6	40	40
5	12	27	5	Injured	34	15	20	1	6	40	40
5	13	27	5	Injured	34	15	20	1	6	40	40
5	14	27	5	Injured	34	18	23	1	6	40	40
5	15	27	5	Injured	34	18	23	1	6	40	40
5	16	27	5	Injured	34	19	24	1	6	40	40
5	17	27	5	Injured	34	20	25	1	6	40	40
5	18	27	5	Injured	34	22	27	1	6	40	40
5	19	27	5	Injured	34	22	27	1	6	40	40
5	20	27	5	Injured	34	22	27	1	6	40	40
5	21	27	5	Injured	34	22	27	1	6	40	40
5	22	27	5	Injured	34	22	27	1	6	40	40
5	23	27	5	Injured	34	22	27	1	6	40	40
5	24	27	5	Injured	34	22	27	1	6	40	40
5	25	27	5	Injured	34	23	28	1	6	40	40
5	26	27	5	Injured	34	23	28	1	6	40	40
5	27	27	5	Injured	34	24	29	1	6	40	40
5	28	27	5	Injured	34	24	29	1	6	40	40
5	29	27	5	Injured	34	24	29	1	6	40	40
5	30	27	5	Injured	34	24	29	1	6	40	40
5	31	27	5	Injured	34	24	29	1	6	40	40
5	32	27	5	Injured	34	25	30	1	6	40	40
5	33	27	5	Injured	34	26	31	1	6	40	40
5	34	27	5	Injured	34	26	31	1	6	40	40
5	35	27	5	Injured	34	26	31	1	6	40	40
5	36	27	5	Injured	34	27	32	1	6	40	40
5	37	27	5	Injured	34	27	32	1	6	40	40
5	38	27	5	Injured	34	28	33	1	6	40	40
5	39	27	5	Injured	34	28	33	1	6	40	40
5	40	27	5	Injured	34	29	34	1	6	40	40
1	1	27	5	E. coli Infected	14	1	6	1	6	34	44
1	2	27	5	E. coli Infected	14	1	6	1	6	34	44
1	3	27	5	E. coli Infected	14	1	6	1	6	34	44
1	4	27	5	E. coli Infected	14	1	6	1	6	34	44
1	5	27	5	E. coli Infected	14	1	6	1	6	34	44
1	6	27	5	E. coli Infected	14	1	6	1	6	34	44
1	7	27	5	E. coli Infected	14	1	6	1	6	34	44
1	8	27	5	E. coli Infected	14	1	6	1	6	34	44
1	9	27	5	E. coli Infected	14	3	8	1	6	34	44
1	10	27	5	E. coli Infected	14	5	10	1	6	34	44
1	11	27	5	E. coli Infected	14	5	10	1	6	34	44
1	12	27	5	E. coli Infected	14	5	10	1	6	34	44
1	13	27	5	E. coli Infected	14	5	10	1	6	34	44
1	14	27	5	E. coli Infected	14	5	10	1	6	34	44
1	15	27	5	E. coli Infected	14	6	11	1	6	34	44
1	16	27	5	E. coli Infected	14	6	11	1	6	34	44
1	17	27	5	E. coli Infected	14	6	11	1	6	34	44
1	18	27	5	E. coli Infected	14	6	11	1	6	34	44
1	19	27	5	E. coli Infected	14	6	11	1	6	34	44
1	20	27	5	E. coli Infected	14	6	11	1	6	34	44
1	21	27	5	E. coli Infected	14	6	11	1	6	34	44
1	22	27	5	E. coli Infected	14	6	11	1	6	34	44
1	23	27	5	E. coli Infected	14	7	12	1	6	34	44
1	24	27	5	E. coli Infected	14	7	12	1	6	34	44
1	25	27	5	E. coli Infected	14	7	12	1	6	34	44
1	26	27	5	E. coli Infected	14	8	13	1	6	34	44
1	27	27	5	E. coli Infected	14	8	13	1	6	34	44
1	28	27	5	E. coli Infected	14	9	14	1	6	34	44
1	29	27	5	E. coli Infected	14	10	15	1	6	34	44
1	30	27	5	E. coli Infected	14	10	15	1	6	34	44
1	31	27	5	E. coli Infected	14	11	16	1	6	34	44
1	32	27	5	E. coli Infected	14	11	16	1	6	34	44
1	33	27	5	E. coli Infected	14	12	17	1	6	34	44
1	34	27	5	E. coli Infected	14	14	19	1	6	34	44
1	35	27	5	E. coli Infected	14	15	20	1	6	34	44
1	36	27	5	E. coli Infected	14	15	20	1	6	34	44
1	37	27	5	E. coli Infected	14	19	24	1	6	34	44
1	38	27	5	E. coli Infected	14	21	26	1	6	34	44
1	39	27	5	E. coli Infected	14	22	27	1	6	34	44
1	40	27	5	E. coli Infected	14	23	28	1	6	34	44
2	1	27	5	E. coli Infected	15	1	6	1	6	34	44
2	2	27	5	E. coli Infected	15	1	6	1	6	34	44
2	3	27	5	E. coli Infected	15	2	7	1	6	34	44
2	4	27	5	E. coli Infected	15	2	7	1	6	34	44
2	5	27	5	E. coli Infected	15	4	9	1	6	34	44
2	6	27	5	E. coli Infected	15	4	9	1	6	34	44
2	7	27	5	E. coli Infected	15	4	9	1	6	34	44
2	8	27	5	E. coli Infected	15	4	9	1	6	34	44
2	9	27	5	E. coli Infected	15	4	9	1	6	34	44
2	10	27	5	E. coli Infected	15	5	10	1	6	34	44
2	11	27	5	E. coli Infected	15	5	10	1	6	34	44
2	12	27	5	E. coli Infected	15	5	10	1	6	34	44
2	13	27	5	E. coli Infected	15	5	10	1	6	34	44
2	14	27	5	E. coli Infected	15	5	10	1	6	34	44
2	15	27	5	E. coli Infected	15	5	10	1	6	34	44
2	16	27	5	E. coli Infected	15	5	10	1	6	34	44
2	17	27	5	E. coli Infected	15	6	11	1	6	34	44
2	18	27	5	E. coli Infected	15	6	11	1	6	34	44
2	19	27	5	E. coli Infected	15	6	11	1	6	34	44
2	20	27	5	E. coli Infected	15	6	11	1	6	34	44
2	21	27	5	E. coli Infected	15	6	11	1	6	34	44
2	22	27	5	E. coli Infected	15	7	12	1	6	34	44
2	23	27	5	E. coli Infected	15	7	12	1	6	34	44
2	24	27	5	E. coli Infected	15	7	12	1	6	34	44
2	25	27	5	E. coli Infected	15	8	13	1	6	34	44
2	26	27	5	E. coli Infected	15	8	13	1	6	34	44
2	27	27	5	E. coli Infected	15	8	13	1	6	34	44
2	28	27	5	E. coli Infected	15	8	13	1	6	34	44
2	29	27	5	E. coli Infected	15	8	13	1	6	34	44
2	30	27	5	E. coli Infected	15	8	13	1	6	34	44
2	31	27	5	E. coli Infected	15	8	13	1	6	34	44
2	32	27	5	E. coli Infected	15	10	15	1	6	34	44
2	33	27	5	E. coli Infected	15	13	18	1	6	34	44
2	34	27	5	E. coli Infected	15	13	18	1	6	34	44
2	35	27	5	E. coli Infected	15	14	19	1	6	34	44
2	36	27	5	E. coli Infected	15	17	22	1	6	34	44
2	37	27	5	E. coli Infected	15	17	22	1	6	34	44
2	38	27	5	E. coli Infected	15	17	22	1	6	34	44
2	39	27	5	E. coli Infected	15	20	25	1	6	34	44
2	40	27	5	E. coli Infected	15	23	28	1	6	34	44
3	1	27	5	E. coli Infected	16	1	6	1	6	34	44
3	2	27	5	E. coli Infected	16	1	6	1	6	34	44
3	3	27	5	E. coli Infected	16	1	6	1	6	34	44
3	4	27	5	E. coli Infected	16	2	7	1	6	34	44
3	5	27	5	E. coli Infected	16	2	7	1	6	34	44
3	6	27	5	E. coli Infected	16	2	7	1	6	34	44
3	7	27	5	E. coli Infected	16	2	7	1	6	34	44
3	8	27	5	E. coli Infected	16	3	8	1	6	34	44
3	9	27	5	E. coli Infected	16	3	8	1	6	34	44
3	10	27	5	E. coli Infected	16	4	9	1	6	34	44
3	11	27	5	E. coli Infected	16	4	9	1	6	34	44
3	12	27	5	E. coli Infected	16	4	9	1	6	34	44
3	13	27	5	E. coli Infected	16	5	10	1	6	34	44
3	14	27	5	E. coli Infected	16	6	11	1	6	34	44
3	15	27	5	E. coli Infected	16	6	11	1	6	34	44
3	16	27	5	E. coli Infected	16	6	11	1	6	34	44
3	17	27	5	E. coli Infected	16	6	11	1	6	34	44
3	18	27	5	E. coli Infected	16	6	11	1	6	34	44
3	19	27	5	E. coli Infected	16	6	11	1	6	34	44
3	20	27	5	E. coli Infected	16	7	12	1	6	34	44
3	21	27	5	E. coli Infected	16	8	13	1	6	34	44
3	22	27	5	E. coli Infected	16	12	17	1	6	34	44
3	23	27	5	E. coli Infected	16	12	17	1	6	34	44
3	24	27	5	E. coli Infected	16	13	18	1	6	34	44
3	25	27	5	E. coli Infected	16	13	18	1	6	34	44
3	26	27	5	E. coli Infected	16	14	19	1	6	34	44
3	27	27	5	E. coli Infected	16	15	20	1	6	34	44
3	28	27	5	E. coli Infected	16	15	20	1	6	34	44
3	29	27	5	E. coli Infected	16	15	20	1	6	34	44
3	30	27	5	E. coli Infected	16	16	21	1	6	34	44
3	31	27	5	E. coli Infected	16	19	24	1	6	34	44
3	32	27	5	E. coli Infected	16	19	24	1	6	34	44
3	33	27	5	E. coli Infected	16	19	24	1	6	34	44
3	34	27	5	E. coli Infected	16	20	25	1	6	34	44
3	35	27	5	E. coli Infected	16	22	27	1	6	34	44
3	36	27	5	E. coli Infected	16	23	28	1	6	34	44
3	37	27	5	E. coli Infected	16	25	30	1	6	34	44
3	38	27	5	E. coli Infected	16	25	30	1	6	34	44
3	39	27	5	E. coli Infected	16	29	34	1	6	34	44
3	40	27	5	E. coli Infected	16	29	34	1	6	34	44
4	1	27	5	E. coli Infected	38	1	6	1	6	34	44
4	2	27	5	E. coli Infected	38	1	6	1	6	34	44
4	3	27	5	E. coli Infected	38	1	6	1	6	34	44
4	4	27	5	E. coli Infected	38	2	7	1	6	34	44
4	5	27	5	E. coli Infected	38	2	7	1	6	34	44
4	6	27	5	E. coli Infected	38	2	7	1	6	34	44
4	7	27	5	E. coli Infected	38	2	7	1	6	34	44
4	8	27	5	E. coli Infected	38	2	7	1	6	34	44
4	9	27	5	E. coli Infected	38	2	7	1	6	34	44
4	10	27	5	E. coli Infected	38	3	8	1	6	34	44
4	11	27	5	E. coli Infected	38	3	8	1	6	34	44
4	12	27	5	E. coli Infected	38	3	8	1	6	34	44
4	13	27	5	E. coli Infected	38	3	8	1	6	34	44
4	14	27	5	E. coli Infected	38	3	8	1	6	34	44
4	15	27	5	E. coli Infected	38	3	8	1	6	34	44
4	16	27	5	E. coli Infected	38	3	8	1	6	34	44
4	17	27	5	E. coli Infected	38	3	8	1	6	34	44
4	18	27	5	E. coli Infected	38	3	8	1	6	34	44
4	19	27	5	E. coli Infected	38	3	8	1	6	34	44
4	20	27	5	E. coli Infected	38	3	8	1	6	34	44
4	21	27	5	E. coli Infected	38	3	8	1	6	34	44
4	22	27	5	E. coli Infected	38	3	8	1	6	34	44
4	23	27	5	E. coli Infected	38	3	8	1	6	34	44
4	24	27	5	E. coli Infected	38	4	9	1	6	34	44
4	25	27	5	E. coli Infected	38	4	9	1	6	34	44
4	26	27	5	E. coli Infected	38	4	9	1	6	34	44
4	27	27	5	E. coli Infected	38	4	9	1	6	34	44
4	28	27	5	E. coli Infected	38	4	9	1	6	34	44
4	29	27	5	E. coli Infected	38	4	9	1	6	34	44
4	30	27	5	E. coli Infected	38	4	9	1	6	34	44
4	31	27	5	E. coli Infected	38	4	9	1	6	34	44
4	32	27	5	E. coli Infected	38	4	9	1	6	34	44
4	33	27	5	E. coli Infected	38	4	9	1	6	34	44
4	34	27	5	E. coli Infected	38	4	9	1	6	34	44
4	35	27	5	E. coli Infected	38	5	10	1	6	34	44
4	36	27	5	E. coli Infected	38	5	10	1	6	34	44
4	37	27	5	E. coli Infected	38	6	11	1	6	34	44
4	38	27	5	E. coli Infected	38	8	13	1	6	34	44
4	39	27	5	E. coli Infected	38	12	17	1	6	34	44
4	40	27	5	E. coli Infected	38	19	24	1	6	34	44
1	1	27	5	M. luteus Infected	35	1	6	1	6	34	38
1	2	27	5	M. luteus Infected	35	1	6	1	6	34	38
1	3	27	5	M. luteus Infected	35	1	6	1	6	34	38
1	4	27	5	M. luteus Infected	35	1	6	1	6	34	38
1	5	27	5	M. luteus Infected	35	1	6	1	6	34	38
1	6	27	5	M. luteus Infected	35	1	6	1	6	34	38
1	7	27	5	M. luteus Infected	35	1	6	1	6	34	38
1	8	27	5	M. luteus Infected	35	1	6	1	6	34	38
1	9	27	5	M. luteus Infected	35	1	6	1	6	34	38
1	10	27	5	M. luteus Infected	35	1	6	1	6	34	38
1	11	27	5	M. luteus Infected	35	1	6	1	6	34	38
1	12	27	5	M. luteus Infected	35	2	7	1	6	34	38
1	13	27	5	M. luteus Infected	35	3	8	1	6	34	38
1	14	27	5	M. luteus Infected	35	3	8	1	6	34	38
1	15	27	5	M. luteus Infected	35	5	10	1	6	34	38
1	16	27	5	M. luteus Infected	35	7	12	1	6	34	38
1	17	27	5	M. luteus Infected	35	9	14	1	6	34	38
1	18	27	5	M. luteus Infected	35	9	14	1	6	34	38
1	19	27	5	M. luteus Infected	35	11	16	1	6	34	38
1	20	27	5	M. luteus Infected	35	13	18	1	6	34	38
1	21	27	5	M. luteus Infected	35	13	18	1	6	34	38
1	22	27	5	M. luteus Infected	35	13	18	1	6	34	38
1	23	27	5	M. luteus Infected	35	13	18	1	6	34	38
1	24	27	5	M. luteus Infected	35	15	20	1	6	34	38
1	25	27	5	M. luteus Infected	35	15	20	1	6	34	38
1	26	27	5	M. luteus Infected	35	15	20	1	6	34	38
1	27	27	5	M. luteus Infected	35	16	21	1	6	34	38
1	28	27	5	M. luteus Infected	35	16	21	1	6	34	38
1	29	27	5	M. luteus Infected	35	17	22	1	6	34	38
1	30	27	5	M. luteus Infected	35	17	22	1	6	34	38
1	31	27	5	M. luteus Infected	35	17	22	1	6	34	38
1	32	27	5	M. luteus Infected	35	21	26	1	6	34	38
1	33	27	5	M. luteus Infected	35	21	26	1	6	34	38
1	34	27	5	M. luteus Infected	35	21	26	1	6	34	38
1	35	27	5	M. luteus Infected	35	22	27	1	6	34	38
1	36	27	5	M. luteus Infected	35	23	28	1	6	34	38
1	37	27	5	M. luteus Infected	35	26	31	1	6	34	38
1	38	27	5	M. luteus Infected	35	27	32	1	6	34	38
1	39	27	5	M. luteus Infected	35	28	33	1	6	34	38
1	40	27	5	M. luteus Infected	35	29	34	1	6	34	38
2	1	27	5	M. luteus Infected	37	1	6	1	6	34	38
2	2	27	5	M. luteus Infected	37	1	6	1	6	34	38
2	3	27	5	M. luteus Infected	37	1	6	1	6	34	38
2	4	27	5	M. luteus Infected	37	1	6	1	6	34	38
2	5	27	5	M. luteus Infected	37	1	6	1	6	34	38
2	6	27	5	M. luteus Infected	37	1	6	1	6	34	38
2	7	27	5	M. luteus Infected	37	3	8	1	6	34	38
2	8	27	5	M. luteus Infected	37	4	9	1	6	34	38
2	9	27	5	M. luteus Infected	37	4	9	1	6	34	38
2	10	27	5	M. luteus Infected	37	6	11	1	6	34	38
2	11	27	5	M. luteus Infected	37	8	13	1	6	34	38
2	12	27	5	M. luteus Infected	37	8	13	1	6	34	38
2	13	27	5	M. luteus Infected	37	8	13	1	6	34	38
2	14	27	5	M. luteus Infected	37	9	14	1	6	34	38
2	15	27	5	M. luteus Infected	37	12	17	1	6	34	38
2	16	27	5	M. luteus Infected	37	12	17	1	6	34	38
2	17	27	5	M. luteus Infected	37	12	17	1	6	34	38
2	18	27	5	M. luteus Infected	37	13	18	1	6	34	38
2	19	27	5	M. luteus Infected	37	14	19	1	6	34	38
2	20	27	5	M. luteus Infected	37	14	19	1	6	34	38
2	21	27	5	M. luteus Infected	37	15	20	1	6	34	38
2	22	27	5	M. luteus Infected	37	16	21	1	6	34	38
2	23	27	5	M. luteus Infected	37	16	21	1	6	34	38
2	24	27	5	M. luteus Infected	37	17	22	1	6	34	38
2	25	27	5	M. luteus Infected	37	17	22	1	6	34	38
2	26	27	5	M. luteus Infected	37	17	22	1	6	34	38
2	27	27	5	M. luteus Infected	37	18	23	1	6	34	38
2	28	27	5	M. luteus Infected	37	18	23	1	6	34	38
2	29	27	5	M. luteus Infected	37	18	23	1	6	34	38
2	30	27	5	M. luteus Infected	37	19	24	1	6	34	38
2	31	27	5	M. luteus Infected	37	19	24	1	6	34	38
2	32	27	5	M. luteus Infected	37	19	24	1	6	34	38
2	33	27	5	M. luteus Infected	37	19	24	1	6	34	38
2	34	27	5	M. luteus Infected	37	19	24	1	6	34	38
2	35	27	5	M. luteus Infected	37	19	24	1	6	34	38
2	36	27	5	M. luteus Infected	37	20	25	1	6	34	38
2	37	27	5	M. luteus Infected	37	20	25	1	6	34	38
2	38	27	5	M. luteus Infected	37	21	26	1	6	34	38
2	39	27	5	M. luteus Infected	37	24	29	1	6	34	38
2	40	27	5	M. luteus Infected	37	25	30	1	6	34	38
3	1	27	5	M. luteus Infected	38	1	6	1	6	34	38
3	2	27	5	M. luteus Infected	38	1	6	1	6	34	38
3	3	27	5	M. luteus Infected	38	1	6	1	6	34	38
3	4	27	5	M. luteus Infected	38	1	6	1	6	34	38
3	5	27	5	M. luteus Infected	38	1	6	1	6	34	38
3	6	27	5	M. luteus Infected	38	1	6	1	6	34	38
3	7	27	5	M. luteus Infected	38	1	6	1	6	34	38
3	8	27	5	M. luteus Infected	38	1	6	1	6	34	38
3	9	27	5	M. luteus Infected	38	1	6	1	6	34	38
3	10	27	5	M. luteus Infected	38	1	6	1	6	34	38
3	11	27	5	M. luteus Infected	38	1	6	1	6	34	38
3	12	27	5	M. luteus Infected	38	1	6	1	6	34	38
3	13	27	5	M. luteus Infected	38	1	6	1	6	34	38
3	14	27	5	M. luteus Infected	38	1	6	1	6	34	38
3	15	27	5	M. luteus Infected	38	1	6	1	6	34	38
3	16	27	5	M. luteus Infected	38	3	8	1	6	34	38
3	17	27	5	M. luteus Infected	38	4	9	1	6	34	38
3	18	27	5	M. luteus Infected	38	4	9	1	6	34	38
3	19	27	5	M. luteus Infected	38	5	10	1	6	34	38
3	20	27	5	M. luteus Infected	38	8	13	1	6	34	38
3	21	27	5	M. luteus Infected	38	9	14	1	6	34	38
3	22	27	5	M. luteus Infected	38	9	14	1	6	34	38
3	23	27	5	M. luteus Infected	38	9	14	1	6	34	38
3	24	27	5	M. luteus Infected	38	11	16	1	6	34	38
3	25	27	5	M. luteus Infected	38	11	16	1	6	34	38
3	26	27	5	M. luteus Infected	38	11	16	1	6	34	38
3	27	27	5	M. luteus Infected	38	14	19	1	6	34	38
3	28	27	5	M. luteus Infected	38	14	19	1	6	34	38
3	29	27	5	M. luteus Infected	38	16	21	1	6	34	38
3	30	27	5	M. luteus Infected	38	16	21	1	6	34	38
3	31	27	5	M. luteus Infected	38	16	21	1	6	34	38
3	32	27	5	M. luteus Infected	38	20	25	1	6	34	38
3	33	27	5	M. luteus Infected	38	20	25	1	6	34	38
3	34	27	5	M. luteus Infected	38	21	26	1	6	34	38
3	35	27	5	M. luteus Infected	38	21	26	1	6	34	38
3	36	27	5	M. luteus Infected	38	21	26	1	6	34	38
3	37	27	5	M. luteus Infected	38	21	26	1	6	34	38
3	38	27	5	M. luteus Infected	38	22	27	1	6	34	38
3	39	27	5	M. luteus Infected	38	22	27	1	6	34	38
3	40	27	5	M. luteus Infected	38	27	32	1	6	34	38
1	1	27	10	Naïve	1	1	11	1	11	33	38
1	2	27	10	Naïve	1	1	11	1	11	33	38
1	3	27	10	Naïve	1	2	12	1	11	33	38
1	4	27	10	Naïve	1	3	13	1	11	33	38
1	5	27	10	Naïve	1	3	13	1	11	33	38
1	6	27	10	Naïve	1	4	14	1	11	33	38
1	7	27	10	Naïve	1	5	15	1	11	33	38
1	8	27	10	Naïve	1	5	15	1	11	33	38
1	9	27	10	Naïve	1	5	15	1	11	33	38
1	10	27	10	Naïve	1	5	15	1	11	33	38
1	11	27	10	Naïve	1	6	16	1	11	33	38
1	12	27	10	Naïve	1	6	16	1	11	33	38
1	13	27	10	Naïve	1	6	16	1	11	33	38
1	14	27	10	Naïve	1	7	17	1	11	33	38
1	15	27	10	Naïve	1	7	17	1	11	33	38
1	16	27	10	Naïve	1	7	17	1	11	33	38
1	17	27	10	Naïve	1	7	17	1	11	33	38
1	18	27	10	Naïve	1	7	17	1	11	33	38
1	19	27	10	Naïve	1	7	17	1	11	33	38
1	20	27	10	Naïve	1	7	17	1	11	33	38
1	21	27	10	Naïve	1	7	17	1	11	33	38
1	22	27	10	Naïve	1	7	17	1	11	33	38
1	23	27	10	Naïve	1	7	17	1	11	33	38
1	24	27	10	Naïve	1	7	17	1	11	33	38
1	25	27	10	Naïve	1	7	17	1	11	33	38
1	26	27	10	Naïve	1	8	18	1	11	33	38
1	27	27	10	Naïve	1	8	18	1	11	33	38
1	28	27	10	Naïve	1	8	18	1	11	33	38
1	29	27	10	Naïve	1	8	18	1	11	33	38
1	30	27	10	Naïve	1	9	19	1	11	33	38
1	31	27	10	Naïve	1	9	19	1	11	33	38
1	32	27	10	Naïve	1	9	19	1	11	33	38
1	33	27	10	Naïve	1	9	19	1	11	33	38
1	34	27	10	Naïve	1	9	19	1	11	33	38
1	35	27	10	Naïve	1	9	19	1	11	33	38
1	36	27	10	Naïve	1	9	19	1	11	33	38
1	37	27	10	Naïve	1	9	19	1	11	33	38
1	38	27	10	Naïve	1	9	19	1	11	33	38
1	39	27	10	Naïve	1	10	20	1	11	33	38
1	40	27	10	Naïve	1	10	20	1	11	33	38
1	41	27	10	Naïve	1	11	21	1	11	33	38
1	42	27	10	Naïve	1	13	23	1	11	33	38
2	1	27	10	Naïve	2	1	11	1	11	33	38
2	2	27	10	Naïve	2	1	11	1	11	33	38
2	3	27	10	Naïve	2	1	11	1	11	33	38
2	4	27	10	Naïve	2	1	11	1	11	33	38
2	5	27	10	Naïve	2	2	12	1	11	33	38
2	6	27	10	Naïve	2	2	12	1	11	33	38
2	7	27	10	Naïve	2	2	12	1	11	33	38
2	8	27	10	Naïve	2	2	12	1	11	33	38
2	9	27	10	Naïve	2	3	13	1	11	33	38
2	10	27	10	Naïve	2	3	13	1	11	33	38
2	11	27	10	Naïve	2	3	13	1	11	33	38
2	12	27	10	Naïve	2	3	13	1	11	33	38
2	13	27	10	Naïve	2	4	14	1	11	33	38
2	14	27	10	Naïve	2	4	14	1	11	33	38
2	15	27	10	Naïve	2	4	14	1	11	33	38
2	16	27	10	Naïve	2	4	14	1	11	33	38
2	17	27	10	Naïve	2	5	15	1	11	33	38
2	18	27	10	Naïve	2	5	15	1	11	33	38
2	19	27	10	Naïve	2	5	15	1	11	33	38
2	20	27	10	Naïve	2	5	15	1	11	33	38
2	21	27	10	Naïve	2	5	15	1	11	33	38
2	22	27	10	Naïve	2	5	15	1	11	33	38
2	23	27	10	Naïve	2	5	15	1	11	33	38
2	24	27	10	Naïve	2	5	15	1	11	33	38
2	25	27	10	Naïve	2	5	15	1	11	33	38
2	26	27	10	Naïve	2	5	15	1	11	33	38
2	27	27	10	Naïve	2	5	15	1	11	33	38
2	28	27	10	Naïve	2	5	15	1	11	33	38
2	29	27	10	Naïve	2	6	16	1	11	33	38
2	30	27	10	Naïve	2	6	16	1	11	33	38
2	31	27	10	Naïve	2	6	16	1	11	33	38
2	32	27	10	Naïve	2	6	16	1	11	33	38
2	33	27	10	Naïve	2	6	16	1	11	33	38
2	34	27	10	Naïve	2	6	16	1	11	33	38
2	35	27	10	Naïve	2	6	16	1	11	33	38
2	36	27	10	Naïve	2	6	16	1	11	33	38
2	37	27	10	Naïve	2	6	16	1	11	33	38
2	38	27	10	Naïve	2	6	16	1	11	33	38
2	39	27	10	Naïve	2	6	16	1	11	33	38
2	40	27	10	Naïve	2	7	17	1	11	33	38
2	41	27	10	Naïve	2	7	17	1	11	33	38
2	42	27	10	Naïve	2	7	17	1	11	33	38
2	43	27	10	Naïve	2	7	17	1	11	33	38
2	44	27	10	Naïve	2	7	17	1	11	33	38
2	45	27	10	Naïve	2	7	17	1	11	33	38
2	46	27	10	Naïve	2	7	17	1	11	33	38
2	47	27	10	Naïve	2	8	18	1	11	33	38
2	48	27	10	Naïve	2	8	18	1	11	33	38
2	49	27	10	Naïve	2	8	18	1	11	33	38
2	50	27	10	Naïve	2	8	18	1	11	33	38
2	51	27	10	Naïve	2	9	19	1	11	33	38
2	52	27	10	Naïve	2	9	19	1	11	33	38
2	53	27	10	Naïve	2	9	19	1	11	33	38
2	54	27	10	Naïve	2	9	19	1	11	33	38
2	55	27	10	Naïve	2	9	19	1	11	33	38
2	56	27	10	Naïve	2	10	20	1	11	33	38
2	57	27	10	Naïve	2	10	20	1	11	33	38
2	58	27	10	Naïve	2	12	22	1	11	33	38
2	59	27	10	Naïve	2	12	22	1	11	33	38
2	60	27	10	Naïve	2	12	22	1	11	33	38
3	1	27	10	Naïve	3	1	11	1	11	33	38
3	2	27	10	Naïve	3	1	11	1	11	33	38
3	3	27	10	Naïve	3	2	12	1	11	33	38
3	4	27	10	Naïve	3	2	12	1	11	33	38
3	5	27	10	Naïve	3	2	12	1	11	33	38
3	6	27	10	Naïve	3	2	12	1	11	33	38
3	7	27	10	Naïve	3	2	12	1	11	33	38
3	8	27	10	Naïve	3	2	12	1	11	33	38
3	9	27	10	Naïve	3	3	13	1	11	33	38
3	10	27	10	Naïve	3	3	13	1	11	33	38
3	11	27	10	Naïve	3	3	13	1	11	33	38
3	12	27	10	Naïve	3	3	13	1	11	33	38
3	13	27	10	Naïve	3	3	13	1	11	33	38
3	14	27	10	Naïve	3	3	13	1	11	33	38
3	15	27	10	Naïve	3	4	14	1	11	33	38
3	16	27	10	Naïve	3	4	14	1	11	33	38
3	17	27	10	Naïve	3	4	14	1	11	33	38
3	18	27	10	Naïve	3	4	14	1	11	33	38
3	19	27	10	Naïve	3	4	14	1	11	33	38
3	20	27	10	Naïve	3	5	15	1	11	33	38
3	21	27	10	Naïve	3	5	15	1	11	33	38
3	22	27	10	Naïve	3	5	15	1	11	33	38
3	23	27	10	Naïve	3	5	15	1	11	33	38
3	24	27	10	Naïve	3	5	15	1	11	33	38
3	25	27	10	Naïve	3	5	15	1	11	33	38
3	26	27	10	Naïve	3	5	15	1	11	33	38
3	27	27	10	Naïve	3	5	15	1	11	33	38
3	28	27	10	Naïve	3	5	15	1	11	33	38
3	29	27	10	Naïve	3	5	15	1	11	33	38
3	30	27	10	Naïve	3	5	15	1	11	33	38
3	31	27	10	Naïve	3	5	15	1	11	33	38
3	32	27	10	Naïve	3	5	15	1	11	33	38
3	33	27	10	Naïve	3	5	15	1	11	33	38
3	34	27	10	Naïve	3	5	15	1	11	33	38
3	35	27	10	Naïve	3	5	15	1	11	33	38
3	36	27	10	Naïve	3	5	15	1	11	33	38
3	37	27	10	Naïve	3	5	15	1	11	33	38
3	38	27	10	Naïve	3	5	15	1	11	33	38
3	39	27	10	Naïve	3	5	15	1	11	33	38
3	40	27	10	Naïve	3	5	15	1	11	33	38
3	41	27	10	Naïve	3	5	15	1	11	33	38
3	42	27	10	Naïve	3	5	15	1	11	33	38
3	43	27	10	Naïve	3	6	16	1	11	33	38
3	44	27	10	Naïve	3	6	16	1	11	33	38
3	45	27	10	Naïve	3	6	16	1	11	33	38
3	46	27	10	Naïve	3	6	16	1	11	33	38
3	47	27	10	Naïve	3	6	16	1	11	33	38
3	48	27	10	Naïve	3	6	16	1	11	33	38
3	49	27	10	Naïve	3	6	16	1	11	33	38
3	50	27	10	Naïve	3	6	16	1	11	33	38
3	51	27	10	Naïve	3	6	16	1	11	33	38
3	52	27	10	Naïve	3	6	16	1	11	33	38
3	53	27	10	Naïve	3	6	16	1	11	33	38
3	54	27	10	Naïve	3	6	16	1	11	33	38
3	55	27	10	Naïve	3	6	16	1	11	33	38
3	56	27	10	Naïve	3	7	17	1	11	33	38
3	57	27	10	Naïve	3	7	17	1	11	33	38
3	58	27	10	Naïve	3	8	18	1	11	33	38
3	59	27	10	Naïve	3	8	18	1	11	33	38
3	60	27	10	Naïve	3	8	18	1	11	33	38
4	1	27	10	Naïve	7	1	11	1	11	33	38
4	2	27	10	Naïve	7	1	11	1	11	33	38
4	3	27	10	Naïve	7	1	11	1	11	33	38
4	4	27	10	Naïve	7	1	11	1	11	33	38
4	5	27	10	Naïve	7	1	11	1	11	33	38
4	6	27	10	Naïve	7	1	11	1	11	33	38
4	7	27	10	Naïve	7	3	13	1	11	33	38
4	8	27	10	Naïve	7	3	13	1	11	33	38
4	9	27	10	Naïve	7	3	13	1	11	33	38
4	10	27	10	Naïve	7	3	13	1	11	33	38
4	11	27	10	Naïve	7	4	14	1	11	33	38
4	12	27	10	Naïve	7	4	14	1	11	33	38
4	13	27	10	Naïve	7	5	15	1	11	33	38
4	14	27	10	Naïve	7	5	15	1	11	33	38
4	15	27	10	Naïve	7	6	16	1	11	33	38
4	16	27	10	Naïve	7	6	16	1	11	33	38
4	17	27	10	Naïve	7	7	17	1	11	33	38
4	18	27	10	Naïve	7	7	17	1	11	33	38
4	19	27	10	Naïve	7	7	17	1	11	33	38
4	20	27	10	Naïve	7	7	17	1	11	33	38
4	21	27	10	Naïve	7	7	17	1	11	33	38
4	22	27	10	Naïve	7	7	17	1	11	33	38
4	23	27	10	Naïve	7	8	18	1	11	33	38
4	24	27	10	Naïve	7	8	18	1	11	33	38
4	25	27	10	Naïve	7	8	18	1	11	33	38
4	26	27	10	Naïve	7	8	18	1	11	33	38
4	27	27	10	Naïve	7	9	19	1	11	33	38
4	28	27	10	Naïve	7	9	19	1	11	33	38
4	29	27	10	Naïve	7	9	19	1	11	33	38
4	30	27	10	Naïve	7	10	20	1	11	33	38
4	31	27	10	Naïve	7	10	20	1	11	33	38
4	32	27	10	Naïve	7	10	20	1	11	33	38
4	33	27	10	Naïve	7	10	20	1	11	33	38
4	34	27	10	Naïve	7	12	22	1	11	33	38
4	35	27	10	Naïve	7	12	22	1	11	33	38
4	36	27	10	Naïve	7	12	22	1	11	33	38
4	37	27	10	Naïve	7	13	23	1	11	33	38
4	38	27	10	Naïve	7	14	24	1	11	33	38
4	39	27	10	Naïve	7	21	31	1	11	33	38
4	40	27	10	Naïve	7	22	32	1	11	33	38
5	1	27	10	Naïve	19	1	11	1	11	33	38
5	2	27	10	Naïve	19	1	11	1	11	33	38
5	3	27	10	Naïve	19	2	12	1	11	33	38
5	4	27	10	Naïve	19	2	12	1	11	33	38
5	5	27	10	Naïve	19	2	12	1	11	33	38
5	6	27	10	Naïve	19	2	12	1	11	33	38
5	7	27	10	Naïve	19	2	12	1	11	33	38
5	8	27	10	Naïve	19	3	13	1	11	33	38
5	9	27	10	Naïve	19	3	13	1	11	33	38
5	10	27	10	Naïve	19	3	13	1	11	33	38
5	11	27	10	Naïve	19	3	13	1	11	33	38
5	12	27	10	Naïve	19	3	13	1	11	33	38
5	13	27	10	Naïve	19	3	13	1	11	33	38
5	14	27	10	Naïve	19	3	13	1	11	33	38
5	15	27	10	Naïve	19	4	14	1	11	33	38
5	16	27	10	Naïve	19	4	14	1	11	33	38
5	17	27	10	Naïve	19	4	14	1	11	33	38
5	18	27	10	Naïve	19	4	14	1	11	33	38
5	19	27	10	Naïve	19	4	14	1	11	33	38
5	20	27	10	Naïve	19	4	14	1	11	33	38
5	21	27	10	Naïve	19	5	15	1	11	33	38
5	22	27	10	Naïve	19	5	15	1	11	33	38
5	23	27	10	Naïve	19	5	15	1	11	33	38
5	24	27	10	Naïve	19	5	15	1	11	33	38
5	25	27	10	Naïve	19	5	15	1	11	33	38
5	26	27	10	Naïve	19	8	18	1	11	33	38
5	27	27	10	Naïve	19	10	20	1	11	33	38
5	28	27	10	Naïve	19	11	21	1	11	33	38
5	29	27	10	Naïve	19	12	22	1	11	33	38
5	30	27	10	Naïve	19	12	22	1	11	33	38
5	31	27	10	Naïve	19	13	23	1	11	33	38
5	32	27	10	Naïve	19	13	23	1	11	33	38
5	33	27	10	Naïve	19	13	23	1	11	33	38
5	34	27	10	Naïve	19	13	23	1	11	33	38
5	35	27	10	Naïve	19	15	25	1	11	33	38
5	36	27	10	Naïve	19	17	27	1	11	33	38
5	37	27	10	Naïve	19	17	27	1	11	33	38
5	38	27	10	Naïve	19	18	28	1	11	33	38
5	39	27	10	Naïve	19	19	29	1	11	33	38
5	40	27	10	Naïve	19	23	33	1	11	33	38
6	1	27	10	Naïve	25	1	11	1	11	33	38
6	2	27	10	Naïve	25	1	11	1	11	33	38
6	3	27	10	Naïve	25	3	13	1	11	33	38
6	4	27	10	Naïve	25	3	13	1	11	33	38
6	5	27	10	Naïve	25	4	14	1	11	33	38
6	6	27	10	Naïve	25	4	14	1	11	33	38
6	7	27	10	Naïve	25	4	14	1	11	33	38
6	8	27	10	Naïve	25	4	14	1	11	33	38
6	9	27	10	Naïve	25	7	17	1	11	33	38
6	10	27	10	Naïve	25	7	17	1	11	33	38
6	11	27	10	Naïve	25	7	17	1	11	33	38
6	12	27	10	Naïve	25	7	17	1	11	33	38
6	13	27	10	Naïve	25	7	17	1	11	33	38
6	14	27	10	Naïve	25	7	17	1	11	33	38
6	15	27	10	Naïve	25	7	17	1	11	33	38
6	16	27	10	Naïve	25	7	17	1	11	33	38
6	17	27	10	Naïve	25	8	18	1	11	33	38
6	18	27	10	Naïve	25	8	18	1	11	33	38
6	19	27	10	Naïve	25	8	18	1	11	33	38
6	20	27	10	Naïve	25	8	18	1	11	33	38
6	21	27	10	Naïve	25	8	18	1	11	33	38
6	22	27	10	Naïve	25	8	18	1	11	33	38
6	23	27	10	Naïve	25	9	19	1	11	33	38
6	24	27	10	Naïve	25	9	19	1	11	33	38
6	25	27	10	Naïve	25	10	20	1	11	33	38
6	26	27	10	Naïve	25	10	20	1	11	33	38
6	27	27	10	Naïve	25	10	20	1	11	33	38
6	28	27	10	Naïve	25	11	21	1	11	33	38
6	29	27	10	Naïve	25	12	22	1	11	33	38
6	30	27	10	Naïve	25	13	23	1	11	33	38
6	31	27	10	Naïve	25	13	23	1	11	33	38
6	32	27	10	Naïve	25	14	24	1	11	33	38
6	33	27	10	Naïve	25	14	24	1	11	33	38
6	34	27	10	Naïve	25	14	24	1	11	33	38
6	35	27	10	Naïve	25	14	24	1	11	33	38
6	36	27	10	Naïve	25	16	26	1	11	33	38
6	37	27	10	Naïve	25	16	26	1	11	33	38
6	38	27	10	Naïve	25	16	26	1	11	33	38
6	39	27	10	Naïve	25	17	27	1	11	33	38
6	40	27	10	Naïve	25	20	30	1	11	33	38
7	1	27	10	Naïve	34	1	11	1	11	33	38
7	2	27	10	Naïve	34	1	11	1	11	33	38
7	3	27	10	Naïve	34	2	12	1	11	33	38
7	4	27	10	Naïve	34	3	13	1	11	33	38
7	5	27	10	Naïve	34	3	13	1	11	33	38
7	6	27	10	Naïve	34	3	13	1	11	33	38
7	7	27	10	Naïve	34	4	14	1	11	33	38
7	8	27	10	Naïve	34	4	14	1	11	33	38
7	9	27	10	Naïve	34	5	15	1	11	33	38
7	10	27	10	Naïve	34	6	16	1	11	33	38
7	11	27	10	Naïve	34	6	16	1	11	33	38
7	12	27	10	Naïve	34	6	16	1	11	33	38
7	13	27	10	Naïve	34	6	16	1	11	33	38
7	14	27	10	Naïve	34	8	18	1	11	33	38
7	15	27	10	Naïve	34	8	18	1	11	33	38
7	16	27	10	Naïve	34	8	18	1	11	33	38
7	17	27	10	Naïve	34	8	18	1	11	33	38
7	18	27	10	Naïve	34	8	18	1	11	33	38
7	19	27	10	Naïve	34	9	19	1	11	33	38
7	20	27	10	Naïve	34	9	19	1	11	33	38
7	21	27	10	Naïve	34	10	20	1	11	33	38
7	22	27	10	Naïve	34	10	20	1	11	33	38
7	23	27	10	Naïve	34	10	20	1	11	33	38
7	24	27	10	Naïve	34	10	20	1	11	33	38
7	25	27	10	Naïve	34	10	20	1	11	33	38
7	26	27	10	Naïve	34	10	20	1	11	33	38
7	27	27	10	Naïve	34	11	21	1	11	33	38
7	28	27	10	Naïve	34	11	21	1	11	33	38
7	29	27	10	Naïve	34	11	21	1	11	33	38
7	30	27	10	Naïve	34	12	22	1	11	33	38
7	31	27	10	Naïve	34	12	22	1	11	33	38
7	32	27	10	Naïve	34	12	22	1	11	33	38
7	33	27	10	Naïve	34	13	23	1	11	33	38
7	34	27	10	Naïve	34	13	23	1	11	33	38
7	35	27	10	Naïve	34	15	25	1	11	33	38
7	36	27	10	Naïve	34	15	25	1	11	33	38
7	37	27	10	Naïve	34	15	25	1	11	33	38
7	38	27	10	Naïve	34	19	29	1	11	33	38
7	39	27	10	Naïve	34	20	30	1	11	33	38
7	40	27	10	Naïve	34	21	31	1	11	33	38
8	1	27	10	Naïve	38	1	11	1	11	33	38
8	2	27	10	Naïve	38	1	11	1	11	33	38
8	3	27	10	Naïve	38	2	12	1	11	33	38
8	4	27	10	Naïve	38	3	13	1	11	33	38
8	5	27	10	Naïve	38	5	15	1	11	33	38
8	6	27	10	Naïve	38	6	16	1	11	33	38
8	7	27	10	Naïve	38	7	17	1	11	33	38
8	8	27	10	Naïve	38	8	18	1	11	33	38
8	9	27	10	Naïve	38	8	18	1	11	33	38
8	10	27	10	Naïve	38	9	19	1	11	33	38
8	11	27	10	Naïve	38	9	19	1	11	33	38
8	12	27	10	Naïve	38	9	19	1	11	33	38
8	13	27	10	Naïve	38	10	20	1	11	33	38
8	14	27	10	Naïve	38	10	20	1	11	33	38
8	15	27	10	Naïve	38	11	21	1	11	33	38
8	16	27	10	Naïve	38	11	21	1	11	33	38
8	17	27	10	Naïve	38	11	21	1	11	33	38
8	18	27	10	Naïve	38	11	21	1	11	33	38
8	19	27	10	Naïve	38	11	21	1	11	33	38
8	20	27	10	Naïve	38	11	21	1	11	33	38
8	21	27	10	Naïve	38	11	21	1	11	33	38
8	22	27	10	Naïve	38	11	21	1	11	33	38
8	23	27	10	Naïve	38	11	21	1	11	33	38
8	24	27	10	Naïve	38	12	22	1	11	33	38
8	25	27	10	Naïve	38	13	23	1	11	33	38
8	26	27	10	Naïve	38	13	23	1	11	33	38
8	27	27	10	Naïve	38	13	23	1	11	33	38
8	28	27	10	Naïve	38	14	24	1	11	33	38
8	29	27	10	Naïve	38	15	25	1	11	33	38
8	30	27	10	Naïve	38	15	25	1	11	33	38
8	31	27	10	Naïve	38	15	25	1	11	33	38
8	32	27	10	Naïve	38	15	25	1	11	33	38
8	33	27	10	Naïve	38	15	25	1	11	33	38
8	34	27	10	Naïve	38	16	26	1	11	33	38
8	35	27	10	Naïve	38	17	27	1	11	33	38
8	36	27	10	Naïve	38	20	30	1	11	33	38
8	37	27	10	Naïve	38	20	30	1	11	33	38
8	38	27	10	Naïve	38	20	30	1	11	33	38
8	39	27	10	Naïve	38	21	31	1	11	33	38
8	40	27	10	Naïve	38	21	31	1	11	33	38
9	1	27	10	Naïve	40	1	11	1	11	33	38
9	2	27	10	Naïve	40	1	11	1	11	33	38
9	3	27	10	Naïve	40	1	11	1	11	33	38
9	4	27	10	Naïve	40	1	11	1	11	33	38
9	5	27	10	Naïve	40	1	11	1	11	33	38
9	6	27	10	Naïve	40	1	11	1	11	33	38
9	7	27	10	Naïve	40	1	11	1	11	33	38
9	8	27	10	Naïve	40	1	11	1	11	33	38
9	9	27	10	Naïve	40	1	11	1	11	33	38
9	10	27	10	Naïve	40	1	11	1	11	33	38
9	11	27	10	Naïve	40	1	11	1	11	33	38
9	12	27	10	Naïve	40	3	13	1	11	33	38
9	13	27	10	Naïve	40	3	13	1	11	33	38
9	14	27	10	Naïve	40	4	14	1	11	33	38
9	15	27	10	Naïve	40	4	14	1	11	33	38
9	16	27	10	Naïve	40	6	16	1	11	33	38
9	17	27	10	Naïve	40	6	16	1	11	33	38
9	18	27	10	Naïve	40	7	17	1	11	33	38
9	19	27	10	Naïve	40	7	17	1	11	33	38
9	20	27	10	Naïve	40	7	17	1	11	33	38
9	21	27	10	Naïve	40	8	18	1	11	33	38
9	22	27	10	Naïve	40	9	19	1	11	33	38
9	23	27	10	Naïve	40	9	19	1	11	33	38
9	24	27	10	Naïve	40	9	19	1	11	33	38
9	25	27	10	Naïve	40	10	20	1	11	33	38
9	26	27	10	Naïve	40	10	20	1	11	33	38
9	27	27	10	Naïve	40	11	21	1	11	33	38
9	28	27	10	Naïve	40	11	21	1	11	33	38
9	29	27	10	Naïve	40	11	21	1	11	33	38
9	30	27	10	Naïve	40	11	21	1	11	33	38
9	31	27	10	Naïve	40	13	23	1	11	33	38
9	32	27	10	Naïve	40	13	23	1	11	33	38
9	33	27	10	Naïve	40	13	23	1	11	33	38
9	34	27	10	Naïve	40	13	23	1	11	33	38
9	35	27	10	Naïve	40	13	23	1	11	33	38
9	36	27	10	Naïve	40	13	23	1	11	33	38
9	37	27	10	Naïve	40	15	25	1	11	33	38
9	38	27	10	Naïve	40	15	25	1	11	33	38
9	39	27	10	Naïve	40	17	27	1	11	33	38
9	40	27	10	Naïve	40	23	33	1	11	33	38
1	1	27	10	Injured	7	1	11	1	11	36	40
1	2	27	10	Injured	7	1	11	1	11	36	40
1	3	27	10	Injured	7	1	11	1	11	36	40
1	4	27	10	Injured	7	1	11	1	11	36	40
1	5	27	10	Injured	7	1	11	1	11	36	40
1	6	27	10	Injured	7	1	11	1	11	36	40
1	7	27	10	Injured	7	1	11	1	11	36	40
1	8	27	10	Injured	7	1	11	1	11	36	40
1	9	27	10	Injured	7	3	13	1	11	36	40
1	10	27	10	Injured	7	3	13	1	11	36	40
1	11	27	10	Injured	7	3	13	1	11	36	40
1	12	27	10	Injured	7	4	14	1	11	36	40
1	13	27	10	Injured	7	4	14	1	11	36	40
1	14	27	10	Injured	7	5	15	1	11	36	40
1	15	27	10	Injured	7	6	16	1	11	36	40
1	16	27	10	Injured	7	7	17	1	11	36	40
1	17	27	10	Injured	7	7	17	1	11	36	40
1	18	27	10	Injured	7	8	18	1	11	36	40
1	19	27	10	Injured	7	8	18	1	11	36	40
1	20	27	10	Injured	7	8	18	1	11	36	40
1	21	27	10	Injured	7	9	19	1	11	36	40
1	22	27	10	Injured	7	10	20	1	11	36	40
1	23	27	10	Injured	7	11	21	1	11	36	40
1	24	27	10	Injured	7	11	21	1	11	36	40
1	25	27	10	Injured	7	11	21	1	11	36	40
1	26	27	10	Injured	7	11	21	1	11	36	40
1	27	27	10	Injured	7	12	22	1	11	36	40
1	28	27	10	Injured	7	14	24	1	11	36	40
1	29	27	10	Injured	7	15	25	1	11	36	40
1	30	27	10	Injured	7	17	27	1	11	36	40
1	31	27	10	Injured	7	17	27	1	11	36	40
1	32	27	10	Injured	7	18	28	1	11	36	40
1	33	27	10	Injured	7	18	28	1	11	36	40
1	34	27	10	Injured	7	18	28	1	11	36	40
1	35	27	10	Injured	7	18	28	1	11	36	40
1	36	27	10	Injured	7	18	28	1	11	36	40
1	37	27	10	Injured	7	19	29	1	11	36	40
1	38	27	10	Injured	7	20	30	1	11	36	40
1	39	27	10	Injured	7	24	34	1	11	36	40
1	40	27	10	Injured	7	26	36	1	11	36	40
2	1	27	10	Injured	8	1	11	1	11	36	40
2	2	27	10	Injured	8	1	11	1	11	36	40
2	3	27	10	Injured	8	1	11	1	11	36	40
2	4	27	10	Injured	8	1	11	1	11	36	40
[truncated: 6,449 more rows]

## Sheet: Data Table 2
Data Table 2 - Figure 5
E. coli Infection Intensity
3 Temperatures & 4 Ages; Infection at 3 Temperatures
Trial #	Organismal ID	Temperature (℃)	Age at Treatment (Days)	CFU's (Infection Intensity)	Block (Experimental Day)	Original Infectious Dose
1	1	27	1	26000	1	25254
1	2	27	1	7500	1	25254
1	3	27	1	14500	1	25254
1	4	27	1	28500	1	25254
1	5	27	1	157500	1	25254
1	6	27	1	4000	1	25254
1	7	27	1	13500	1	25254
1	8	27	1	9000	1	25254
1	9	27	1	149000	1	25254
2	1	27	1	4000	2	8625
2	2	27	1	3000	2	8625
2	3	27	1	4000	2	8625
2	4	27	1	1000	2	8625
2	5	27	1	3500	2	8625
2	6	27	1	6500	2	8625
3	1	27	1	2000	3	10350.5
3	2	27	1	1500	3	10350.5
3	3	27	1	500	3	10350.5
3	4	27	1	8500	3	10350.5
3	5	27	1	7500	3	10350.5
3	6	27	1	4000	3	10350.5
3	7	27	1	26000	3	10350.5
3	8	27	1	10500	3	10350.5
3	9	27	1	25500	3	10350.5
3	10	27	1	4000	3	10350.5
4	1	27	1	95000	15	26634
4	2	27	1	59000	15	26634
4	3	27	1	8000	15	26634
4	4	27	1	1500	15	26634
4	5	27	1	13000	15	26634
4	6	27	1	26500	15	26634
4	7	27	1	26000	15	26634
4	8	27	1	22000	15	26634
4	9	27	1	14500	15	26634
4	10	27	1	35000	15	26634
4	11	27	1	2000	15	26634
4	12	27	1	188000	15	26634
5	1	27	1	4500	16	16836
5	2	27	1	8000	16	16836
5	3	27	1	30000	16	16836
5	4	27	1	500	16	16836
5	5	27	1	11500	16	16836
5	6	27	1	33500	16	16836
5	7	27	1	0	16	16836
5	8	27	1	0	16	16836
5	9	27	1	12000	16	16836
5	10	27	1	3000	16	16836
5	11	27	1	55500	16	16836
5	12	27	1	14500	16	16836
1	1	27	5	8500	1	25254
1	2	27	5	18000	1	25254
1	3	27	5	72000	1	25254
1	4	27	5	65000	1	25254
1	5	27	5	164500	1	25254
1	6	27	5	44500	1	25254
1	7	27	5	73000	1	25254
1	8	27	5	81000	1	25254
1	9	27	5	17500	1	25254
1	10	27	5	10000	1	25254
2	1	27	5	42500	2	8625
2	2	27	5	5000	2	8625
2	3	27	5	109500	2	8625
2	4	27	5	8000	2	8625
2	5	27	5	30500	2	8625
2	6	27	5	14500	2	8625
2	7	27	5	34000	2	8625
2	8	27	5	18000	2	8625
2	9	27	5	40000	2	8625
3	1	27	5	16000	3	10350.5
3	2	27	5	24000	3	10350.5
3	3	27	5	23500	3	10350.5
3	4	27	5	11500	3	10350.5
3	5	27	5	12500	3	10350.5
3	6	27	5	36000	3	10350.5
3	7	27	5	19000	3	10350.5
3	8	27	5	11500	3	10350.5
3	9	27	5	29500	3	10350.5
4	1	27	5	29500	15	26634
4	2	27	5	5000	15	26634
4	3	27	5	4500	15	26634
4	4	27	5	24500	15	26634
4	5	27	5	4500	15	26634
4	6	27	5	10000	15	26634
4	7	27	5	38500	15	26634
4	8	27	5	7000	15	26634
4	9	27	5	41000	15	26634
4	10	27	5	10500	15	26634
4	11	27	5	5000	15	26634
4	12	27	5	101000	15	26634
5	1	27	5	6000	16	16836
5	2	27	5	19500	16	16836
5	3	27	5	14500	16	16836
5	4	27	5	43000	16	16836
5	5	27	5	17000	16	16836
5	6	27	5	3500	16	16836
5	7	27	5	7000	16	16836
5	8	27	5	1000	16	16836
5	9	27	5	12000	16	16836
5	10	27	5	16000	16	16836
5	11	27	5	7500	16	16836
5	12	27	5	5000	16	16836
1	1	27	10	7000	1	25254
1	2	27	10	76000	1	25254
1	3	27	10	10000	1	25254
1	4	27	10	35000	1	25254
1	5	27	10	13000	1	25254
1	6	27	10	19000	1	25254
1	7	27	10	73000	1	25254
1	8	27	10	47000	1	25254
1	9	27	10	19000	1	25254
1	10	27	10	46000	1	25254
2	1	27	10	31750	2	8625
2	2	27	10	184500	2	8625
2	3	27	10	25250	2	8625
2	4	27	10	128000	2	8625
2	5	27	10	36750	2	8625
2	6	27	10	36250	2	8625
2	7	27	10	24250	2	8625
2	8	27	10	86500	2	8625
2	9	27	10	16250	2	8625
2	10	27	10	15250	2	8625
3	1	27	10	3750	3	10350.5
3	2	27	10	10250	3	10350.5
3	3	27	10	17500	3	10350.5
3	4	27	10	185000	3	10350.5
3	5	27	10	10000	3	10350.5
3	6	27	10	2500	3	10350.5
3	7	27	10	20000	3	10350.5
3	8	27	10	4000	3	10350.5
3	9	27	10	8000	3	10350.5
3	10	27	10	56250	3	10350.5
3	11	27	10	31725	3	10350.5
4	1	27	10	42000	17	16353
4	2	27	10	290000	17	16353
4	3	27	10	38000	17	16353
4	4	27	10	14000	17	16353
4	5	27	10	13000	17	16353
4	6	27	10	164000	17	16353
4	7	27	10	8000	17	16353
4	8	27	10	4000	17	16353
4	9	27	10	44000	17	16353
4	10	27	10	211000	17	16353
4	11	27	10	26000	17	16353
4	12	27	10	197000	17	16353
5	1	27	10	16000	18	15387
5	2	27	10	44000	18	15387
5	3	27	10	86000	18	15387
5	4	27	10	54000	18	15387
5	5	27	10	15000	18	15387
5	6	27	10	35000	18	15387
5	7	27	10	103000	18	15387
5	8	27	10	297000	18	15387
5	9	27	10	73000	18	15387
5	10	27	10	125000	18	15387
5	11	27	10	10000	18	15387
5	12	27	10	32000	18	15387
2	1	27	15	25000	2	8625
2	2	27	15	62000	2	8625
2	3	27	15	51000	2	8625
2	4	27	15	213000	2	8625
2	5	27	15	57000	2	8625
2	6	27	15	83000	2	8625
2	7	27	15	63000	2	8625
2	8	27	15	71000	2	8625
2	9	27	15	121000	2	8625
2	10	27	15	59000	2	8625
3	1	27	15	139000	3	10350.5
3	2	27	15	30000	3	10350.5
3	3	27	15	43000	3	10350.5
3	4	27	15	237000	3	10350.5
3	5	27	15	114000	3	10350.5
3	6	27	15	136000	3	10350.5
3	7	27	15	27000	3	10350.5
3	8	27	15	23000	3	10350.5
3	9	27	15	61000	3	10350.5
4	1	27	15	151000	19	13869
4	2	27	15	59000	19	13869
4	3	27	15	85000	19	13869
4	4	27	15	12000	19	13869
4	5	27	15	186000	19	13869
4	6	27	15	3000	19	13869
4	7	27	15	8000	19	13869
4	8	27	15	12000	19	13869
4	9	27	15	19000	19	13869
4	10	27	15	16000	19	13869
4	11	27	15	26000	19	13869
4	12	27	15	58000	19	13869
5	1	27	15	17000	20	19734
5	2	27	15	3000	20	19734
5	3	27	15	29000	20	19734
5	4	27	15	25000	20	19734
5	5	27	15	19000	20	19734
5	6	27	15	27000	20	19734
5	7	27	15	25000	20	19734
5	8	27	15	10000	20	19734
5	9	27	15	107000	20	19734
5	10	27	15	10000	20	19734
5	11	27	15	16000	20	19734
5	12	27	15	59000	20	19734
1	1	30	1	70000	4	33120
1	2	30	1	125500	4	33120
1	3	30	1	0	4	33120
1	4	30	1	42000	4	33120
1	5	30	1	40000	4	33120
1	6	30	1	111500	4	33120
1	7	30	1	151000	4	33120
1	8	30	1	258500	4	33120
1	9	30	1	0	4	33120
1	10	30	1	157500	4	33120
1	11	30	1	500	4	33120
1	12	30	1	29500	4	33120
2	1	30	1	0	5	24805.5
2	2	30	1	0	5	24805.5
2	3	30	1	4000	5	24805.5
2	4	30	1	11500	5	24805.5
2	5	30	1	1000	5	24805.5
2	6	30	1	8000	5	24805.5
2	7	30	1	1000	5	24805.5
2	8	30	1	23000	5	24805.5
2	9	30	1	135000	5	24805.5
2	10	30	1	71000	5	24805.5
2	11	30	1	6500	5	24805.5
2	12	30	1	46000	5	24805.5
3	1	30	1	11500	6	12213
3	2	30	1	1500	6	12213
3	3	30	1	18500	6	12213
3	4	30	1	0	6	12213
3	5	30	1	1500	6	12213
3	6	30	1	114500	6	12213
3	7	30	1	3500	6	12213
3	8	30	1	29500	6	12213
3	9	30	1	1000	6	12213
3	10	30	1	0	6	12213
3	11	30	1	4000	6	12213
3	12	30	1	5500	6	12213
4	1	30	1	60000	7	27462
4	2	30	1	11000	7	27462
4	3	30	1	413500	7	27462
4	4	30	1	389500	7	27462
4	5	30	1	502500	7	27462
4	6	30	1	21500	7	27462
4	7	30	1	215000	7	27462
4	8	30	1	226000	7	27462
4	9	30	1	645500	7	27462
4	10	30	1	418500	7	27462
4	11	30	1	416000	7	27462
5	1	30	1	1500	9	7935
5	2	30	1	478500	9	7935
5	3	30	1	0	9	7935
5	4	30	1	0	9	7935
5	5	30	1	567000	9	7935
5	6	30	1	0	9	7935
5	7	30	1	84000	9	7935
5	8	30	1	4500	9	7935
5	9	30	1	1000	9	7935
5	10	30	1	0	9	7935
5	11	30	1	2000	9	7935
5	12	30	1	0	9	7935
6	1	30	1	46500	11	19837.5
6	2	30	1	500	11	19837.5
6	3	30	1	186000	11	19837.5
6	4	30	1	151000	11	19837.5
6	5	30	1	430000	11	19837.5
6	6	30	1	1000	11	19837.5
6	7	30	1	378500	11	19837.5
6	8	30	1	376500	11	19837.5
6	9	30	1	500	11	19837.5
6	10	30	1	123500	11	19837.5
6	11	30	1	500	11	19837.5
6	12	30	1	581500	11	19837.5
7	1	30	1	544500	15	26634
7	2	30	1	263500	15	26634
7	3	30	1	354500	15	26634
7	4	30	1	17000	15	26634
7	5	30	1	131000	15	26634
7	6	30	1	350500	15	26634
7	7	30	1	247000	15	26634
7	8	30	1	96000	15	26634
7	9	30	1	138000	15	26634
7	10	30	1	327000	15	26634
7	11	30	1	105500	15	26634
7	12	30	1	192500	15	26634
2	1	30	5	36000	5	24805.5
2	2	30	5	39000	5	24805.5
2	3	30	5	114000	5	24805.5
2	4	30	5	80000	5	24805.5
2	5	30	5	181000	5	24805.5
2	6	30	5	238000	5	24805.5
2	7	30	5	126000	5	24805.5
2	8	30	5	272000	5	24805.5
2	9	30	5	336000	5	24805.5
2	10	30	5	125000	5	24805.5
2	11	30	5	86000	5	24805.5
3	1	30	5	221000	6	12213
3	2	30	5	223000	6	12213
3	3	30	5	351000	6	12213
3	4	30	5	113000	6	12213
3	5	30	5	223000	6	12213
3	6	30	5	439000	6	12213
6	1	30	5	4000	15	26634
6	2	30	5	180000	15	26634
6	3	30	5	632000	15	26634
6	4	30	5	24000	15	26634
6	5	30	5	44000	15	26634
6	6	30	5	40000	15	26634
6	7	30	5	60000	15	26634
6	8	30	5	252000	15	26634
6	9	30	5	36000	15	26634
6	10	30	5	68000	15	26634
6	11	30	5	88000	15	26634
6	12	30	5	1052000	15	26634
7	1	30	5	28000	16	16836
7	2	30	5	52000	16	16836
7	3	30	5	56000	16	16836
7	4	30	5	88000	16	16836
7	5	30	5	144000	16	16836
7	6	30	5	184000	16	16836
7	7	30	5	12000	16	16836
7	8	30	5	152000	16	16836
7	9	30	5	388000	16	16836
7	10	30	5	112000	16	16836
7	11	30	5	112000	16	16836
7	12	30	5	80000	16	16836
8	1	30	5	592000	17	16353
8	2	30	5	428000	17	16353
8	3	30	5	16000	17	16353
8	4	30	5	128000	17	16353
8	5	30	5	44000	17	16353
8	6	30	5	8000	17	16353
8	7	30	5	256000	17	16353
8	8	30	5	16000	17	16353
8	9	30	5	484000	17	16353
8	10	30	5	80000	17	16353
8	11	30	5	112000	17	16353
2	1	30	10	1152000	7	27462
2	2	30	10	796000	7	27462
2	3	30	10	992000	7	27462
2	4	30	10	1252000	7	27462
2	5	30	10	972000	7	27462
2	6	30	10	804000	7	27462
2	7	30	10	440000	7	27462
2	8	30	10	1240000	7	27462
2	9	30	10	708000	7	27462
2	10	30	10	832000	7	27462
2	11	30	10	888000	7	27462
2	12	30	10	444000	7	27462
3	1	30	10	1016000	9	7935
3	2	30	10	1164000	9	7935
3	3	30	10	1152000	9	7935
3	4	30	10	1248000	9	7935
3	5	30	10	2348000	9	7935
3	6	30	10	436000	9	7935
3	7	30	10	1788000	9	7935
3	8	30	10	844000	9	7935
3	9	30	10	960000	9	7935
3	10	30	10	552000	9	7935
3	11	30	10	1324000	9	7935
3	12	30	10	812000	9	7935
4	1	30	10	2160000	11	19837.5
4	2	30	10	1400000	11	19837.5
4	3	30	10	1768000	11	19837.5
4	4	30	10	36000	11	19837.5
4	5	30	10	1484000	11	19837.5
4	6	30	10	1560000	11	19837.5
4	7	30	10	2272000	11	19837.5
4	8	30	10	2104000	11	19837.5
4	9	30	10	2432000	11	19837.5
4	10	30	10	2392000	11	19837.5
4	11	30	10	448000	11	19837.5
4	12	30	10	1660000	11	19837.5
5	1	30	10	2668000	12	22701
5	2	30	10	2956000	12	22701
5	3	30	10	1692000	12	22701
5	4	30	10	3104000	12	22701
5	5	30	10	1176000	12	22701
5	6	30	10	2516000	12	22701
5	7	30	10	3364000	12	22701
5	8	30	10	2624000	12	22701
5	9	30	10	2732000	12	22701
5	10	30	10	920000	12	22701
5	11	30	10	736000	12	22701
5	12	30	10	2136000	12	22701
6	1	30	10	888000	15	26634
6	2	30	10	116000	15	26634
6	3	30	10	436000	15	26634
6	4	30	10	12000	15	26634
6	5	30	10	120000	15	26634
6	6	30	10	352000	15	26634
6	7	30	10	184000	15	26634
6	8	30	10	296000	15	26634
6	9	30	10	1140000	15	26634
6	10	30	10	188000	15	26634
6	11	30	10	300000	15	26634
7	1	30	10	468000	16	16836
7	2	30	10	532000	16	16836
7	3	30	10	220000	16	16836
7	4	30	10	84000	16	16836
7	5	30	10	252000	16	16836
7	6	30	10	464000	16	16836
7	7	30	10	712000	16	16836
7	8	30	10	80000	16	16836
7	9	30	10	2444000	16	16836
7	10	30	10	160000	16	16836
7	11	30	10	240000	16	16836
7	12	30	10	1344000	16	16836
8	1	30	10	504000	18	15387
8	2	30	10	184000	18	15387
8	3	30	10	168000	18	15387
8	4	30	10	208000	18	15387
8	5	30	10	1348000	18	15387
8	6	30	10	76000	18	15387
8	7	30	10	484000	18	15387
8	8	30	10	60000	18	15387
8	9	30	10	196000	18	15387
8	10	30	10	96000	18	15387
8	11	30	10	336000	18	15387
8	12	30	10	460000	18	15387
1	1	30	15	1440000	5	24805.5
1	2	30	15	1500000	5	24805.5
1	3	30	15	964000	5	24805.5
1	4	30	15	748000	5	24805.5
1	5	30	15	1316000	5	24805.5
1	6	30	15	484000	5	24805.5
1	7	30	15	604000	5	24805.5
1	8	30	15	900000	5	24805.5
2	1	30	15	2560000	6	12213
2	2	30	15	2336000	6	12213
2	3	30	15	1552000	6	12213
2	4	30	15	1512000	6	12213
2	5	30	15	2276000	6	12213
2	6	30	15	2252000	6	12213
2	7	30	15	1704000	6	12213
2	8	30	15	3496000	6	12213
2	9	30	15	1876000	6	12213
2	10	30	15	1372000	6	12213
2	11	30	15	2772000	6	12213
3	1	30	15	656000	7	27462
3	2	30	15	928000	7	27462
3	3	30	15	2112000	7	27462
3	4	30	15	2528000	7	27462
3	5	30	15	1032000	7	27462
3	6	30	15	2576000	7	27462
3	7	30	15	1424000	7	27462
3	8	30	15	1592000	7	27462
3	9	30	15	2072000	7	27462
3	10	30	15	672000	7	27462
3	11	30	15	592000	7	27462
3	12	30	15	1216000	7	27462
4	1	30	15	832000	9	7935
4	2	30	15	1496000	9	7935
4	3	30	15	1432000	9	7935
4	4	30	15	808000	9	7935
4	5	30	15	888000	9	7935
4	6	30	15	2048000	9	7935
4	7	30	15	1736000	9	7935
4	8	30	15	2040000	9	7935
5	1	30	15	1400000	11	19837.5
5	2	30	15	592000	11	19837.5
5	3	30	15	832000	11	19837.5
5	4	30	15	944000	11	19837.5
5	5	30	15	208000	11	19837.5
5	6	30	15	1112000	11	19837.5
5	7	30	15	928000	11	19837.5
5	8	30	15	672000	11	19837.5
5	9	30	15	1248000	11	19837.5
5	10	30	15	864000	11	19837.5
5	11	30	15	1672000	11	19837.5
5	12	30	15	1432000	11	19837.5
6	1	30	15	1528000	12	22701
6	2	30	15	2448000	12	22701
6	3	30	15	952000	12	22701
6	4	30	15	1904000	12	22701
6	5	30	15	952000	12	22701
6	6	30	15	3304000	12	22701
6	7	30	15	2472000	12	22701
6	8	30	15	2120000	12	22701
6	9	30	15	3216000	12	22701
6	10	30	15	1128000	12	22701
6	11	30	15	1600000	12	22701
6	12	30	15	1960000	12	22701
1	1	32	1	61500	4	33120
1	2	32	1	125500	4	33120
1	3	32	1	0	4	33120
1	4	32	1	42000	4	33120
1	5	32	1	0	4	33120
1	6	32	1	205000	4	33120
1	7	32	1	500	4	33120
1	8	32	1	25000	4	33120
1	9	32	1	36000	4	33120
2	1	32	1	221000	8	14766
2	2	32	1	1000	8	14766
2	3	32	1	0	8	14766
2	4	32	1	159000	8	14766
2	5	32	1	0	8	14766
2	6	32	1	449500	8	14766
3	1	32	1	0	10	10764
3	2	32	1	2500	10	10764
3	3	32	1	129000	10	10764
3	4	32	1	1000	10	10764
3	5	32	1	361000	10	10764
3	6	32	1	1000	10	10764
3	7	32	1	8500	10	10764
3	8	32	1	70500	10	10764
3	9	32	1	404000	10	10764
3	10	32	1	0	10	10764
3	11	32	1	334500	10	10764
3	12	32	1	275500	10	10764
4	1	32	1	452000	13	18699
4	2	32	1	1500	13	18699
4	3	32	1	56500	13	18699
4	4	32	1	2500	13	18699
4	5	32	1	148500	13	18699
4	6	32	1	325000	13	18699
4	7	32	1	12000	13	18699
4	8	32	1	504500	13	18699
4	9	32	1	500	13	18699
4	10	32	1	0	13	18699
4	11	32	1	51000	13	18699
4	12	32	1	1000	13	18699
5	1	32	1	19000	14	20148
5	2	32	1	0	14	20148
5	3	32	1	126000	14	20148
5	4	32	1	48500	14	20148
5	5	32	1	13000	14	20148
5	6	32	1	94000	14	20148
5	7	32	1	29500	14	20148
5	8	32	1	131500	14	20148
5	9	32	1	75000	14	20148
5	10	32	1	4000	14	20148
5	11	32	1	406000	14	20148
5	12	32	1	18000	14	20148
6	1	32	1	255500	17	16353
6	2	32	1	4000	17	16353
6	3	32	1	2000	17	16353
6	4	32	1	376000	17	16353
6	5	32	1	28500	17	16353
6	6	32	1	125500	17	16353
6	7	32	1	25000	17	16353
6	8	32	1	1000	17	16353
6	9	32	1	1500	17	16353
6	10	32	1	106000	17	16353
6	11	32	1	5000	17	16353
6	12	32	1	0	17	16353
1	1	32	5	1872000	8	14766
1	2	32	5	1932000	8	14766
1	3	32	5	382000	8	14766
1	4	32	5	1710000	8	14766
1	5	32	5	1834000	8	14766
1	6	32	5	1852000	8	14766
1	7	32	5	1560000	8	14766
1	8	32	5	2380000	8	14766
1	9	32	5	2160000	8	14766
1	10	32	5	2724000	8	14766
1	11	32	5	1500000	8	14766
2	1	32	5	2980000	10	10764
2	2	32	5	2756000	10	10764
2	3	32	5	1424000	10	10764
2	4	32	5	3624000	10	10764
2	5	32	5	1488000	10	10764
2	6	32	5	2720000	10	10764
2	7	32	5	2644000	10	10764
2	8	32	5	316000	10	10764
2	9	32	5	2388000	10	10764
2	10	32	5	1852000	10	10764
2	11	32	5	2260000	10	10764
3	1	32	5	3444000	13	18699
3	2	32	5	1284000	13	18699
3	3	32	5	2140000	13	18699
3	4	32	5	1836000	13	18699
3	5	32	5	1280000	13	18699
3	6	32	5	3736000	13	18699
3	7	32	5	1596000	13	18699
3	8	32	5	880000	13	18699
3	9	32	5	736000	13	18699
3	10	32	5	1700000	13	18699
3	11	32	5	3616000	13	18699
4	1	32	5	1372000	15	26634
4	2	32	5	2544000	15	26634
4	3	32	5	2184000	15	26634
4	4	32	5	1064000	15	26634
4	5	32	5	3236000	15	26634
4	6	32	5	3436000	15	26634
4	7	32	5	972000	15	26634
4	8	32	5	1468000	15	26634
4	9	32	5	2080000	15	26634
5	1	32	5	1960000	19	13869
5	2	32	5	2688000	19	13869
5	3	32	5	48000	19	13869
5	4	32	5	3804000	19	13869
5	5	32	5	3984000	19	13869
5	6	32	5	2072000	19	13869
5	7	32	5	1720000	19	13869
1	1	32	10	2080000	8	14766
1	2	32	10	1104000	8	14766
1	3	32	10	964000	8	14766
1	4	32	10	748000	8	14766
1	5	32	10	504000	8	14766
1	6	32	10	1104000	8	14766
1	7	32	10	1460000	8	14766
1	8	32	10	676000	8	14766
1	9	32	10	1416000	8	14766
1	10	32	10	1044000	8	14766
1	11	32	10	1180000	8	14766
1	12	32	10	1164000	8	14766
2	1	32	10	2536000	10	10764
2	2	32	10	1956000	10	10764
2	3	32	10	3412000	10	10764
2	4	32	10	2988000	10	10764
2	5	32	10	1308000	10	10764
2	6	32	10	1032000	10	10764
2	7	32	10	144000	10	10764
2	8	32	10	1504000	10	10764
2	9	32	10	1664000	10	10764
2	10	32	10	1988000	10	10764
2	11	32	10	2740000	10	10764
3	1	32	10	876000	13	18699
3	2	32	10	1968000	13	18699
3	3	32	10	3844000	13	18699
3	4	32	10	996000	13	18699
3	5	32	10	1524000	13	18699
3	6	32	10	1704000	13	18699
3	7	32	10	1396000	13	18699
3	8	32	10	2232000	13	18699
3	9	32	10	892000	13	18699
3	10	32	10	2988000	13	18699
3	11	32	10	2364000	13	18699
3	12	32	10	540000	13	18699
4	1	32	10	1868000	14	20148
4	2	32	10	1844000	14	20148
4	3	32	10	1028000	14	20148
4	4	32	10	1632000	14	20148
4	5	32	10	1608000	14	20148
4	6	32	10	2192000	14	20148
4	7	32	10	1720000	14	20148
4	8	32	10	940000	14	20148
4	9	32	10	224000	14	20148
4	10	32	10	2380000	14	20148
4	11	32	10	2444000	14	20148
5	1	32	10	828000	16	16836
5	2	32	10	892000	16	16836
5	3	32	10	196000	16	16836
5	4	32	10	132000	16	16836
5	5	32	10	464000	16	16836
5	6	32	10	992000	16	16836
5	7	32	10	1072000	16	16836
5	8	32	10	660000	16	16836
5	9	32	10	1360000	16	16836
5	10	32	10	128000	16	16836
5	11	32	10	1064000	16	16836
5	12	32	10	900000	16	16836
6	1	32	10	1276000	17	16353
6	2	32	10	1036000	17	16353
6	3	32	10	1516000	17	16353
6	4	32	10	1504000	17	16353
6	5	32	10	1520000	17	16353
6	6	32	10	3604000	17	16353
6	7	32	10	440000	17	16353
6	8	32	10	580000	17	16353
6	9	32	10	1232000	17	16353
6	10	32	10	228000	17	16353
6	11	32	10	2700000	17	16353
6	12	32	10	1868000	17	16353
7	1	32	10	1588000	18	15387
7	2	32	10	2080000	18	15387
7	3	32	10	1748000	18	15387
7	4	32	10	1700000	18	15387
7	5	32	10	1128000	18	15387
7	6	32	10	2092000	18	15387
7	7	32	10	1168000	18	15387
7	8	32	10	996000	18	15387
7	9	32	10	1168000	18	15387
7	10	32	10	1228000	18	15387
7	11	32	10	1184000	18	15387
7	12	32	10	1096000	18	15387
1	1	32	15	696000	13	18699
1	2	32	15	1096000	13	18699
1	3	32	15	1512000	13	18699
1	4	32	15	976000	13	18699
2	5	32	15	1016000	14	20148
2	6	32	15	1336000	14	20148
2	7	32	15	648000	14	20148
2	8	32	15	2080000	14	20148
2	9	32	15	2184000	14	20148
2	10	32	15	1664000	14	20148
3	1	32	15	3800000	19	13869
3	2	32	15	1664000	19	13869
3	3	32	15	2760000	19	13869
3	4	32	15	3128000	19	13869
3	5	32	15	1672000	19	13869
3	6	32	15	3184000	19	13869
4	1	32	15	1880000	20	19734
4	2	32	15	1944000	20	19734
4	3	32	15	1568000	20	19734
4	4	32	15	1256000	20	19734
4	5	32	15	2088000	20	19734
4	6	32	15	1376000	20	19734

## Sheet: Data Table 3
Data Table 3 - Figure 6A
E. coli Infection Intensity
3 Temperatures & 1 Age; Infection at 1 Temperature
Reared at 27°C, Infected at 30°C	Reared at 30°C, Infected at 30°C	Reared at 32°C, Infected at 30°C
531000	484000	440000
1082000	300000	3136000
55500	1060000	1100000
972000	1296000	64000
532000	1212000	1764000
489000	32000	404000
20500	1996000	1412000
1046000	4000	780000
934000	2460000	1296000
490000	168000	1280000
624000	88000	72000
240000	6000	28000
836000	158000	1812000
6000	1956000	20000
562000	32000	2492000
4000	6000	312000
0	1660000	2680000
294000	458000	172000
16000	40000	660000
38000	542000	620000
114000	238000	2680000
84000	124000	2288000
550000	6000	5584000
360000	200000	752000
152000	1410000	3600000
86000	1224000	1532000
214000	636000	564000
340000	330000	436000
682000	308000	2000000
434000	714000	32000
378000	36000	8000
162000	24000	1792000
790000	60000	600000
162000	144000	4776000
4000	430000	492000
922000	714000	1796000
126000	1722000	748000
576000	832000	2040000
966000	184000	1508000
0	980000	1172000
268000	10000	2888000
46000	6000	1364000
244000	2000	336000
2260000	372000	1624000
2000	0	2012000
308000	0	208000
	0	636000
	0

## Sheet: Data Table 4
Data Table 4 - Figure 6B
E. coli Infection Intensity
3 Temperatures & 1 Age; Infection at 1 Temperature compared to Infection at 3 Temperatures
Reared at 27°C, Infected at 27°C (Data Table 2)	Reared at 27°C, Infected at 30°C (Data Table 3)	Reared at 30°C, Infected at 30°C (Data Table 2)	Reared at 30°C, Infected at 30°C (Data Table 3)	Reared at 32°C, Infected at 32°C (Data Table 2)	Reared at 32°C, Infected at 30°C (Data Table 3)
42500	531000	36000	484000	1872000	440000
5000	1082000	39000	300000	1932000	3136000
109500	55500	114000	1060000	382000	1100000
8000	972000	80000	1296000	1710000	64000
30500	532000	181000	1212000	1834000	1764000
14500	489000	238000	32000	1852000	404000
34000	20500	126000	1996000	1560000	1412000
18000	1046000	272000	4000	2380000	780000
40000	934000	336000	2460000	2160000	1296000
8500	490000	125000	168000	2724000	1280000
18000	624000	86000	88000	1500000	72000
72000	240000	221000	6000	2980000	28000
65000	836000	223000	158000	2756000	1812000
164500	6000	351000	1956000	1424000	20000
44500	562000	113000	32000	3624000	2492000
73000	4000	223000	6000	1488000	312000
81000	0	439000	1660000	2720000	2680000
17500	294000	4000	458000	2644000	172000
10000	16000	180000	40000	316000	660000
16000	38000	632000	542000	2388000	620000
24000	114000	24000	238000	1852000	2680000
23500	84000	44000	124000	2260000	2288000
11500	550000	40000	6000	3444000	5584000
12500	360000	60000	200000	1284000	752000
36000	152000	252000	1410000	2140000	3600000
19000	86000	36000	1224000	1836000	1532000
11500	214000	68000	636000	1280000	564000
29500	340000	88000	330000	3736000	436000
29500	682000	1052000	308000	1596000	2000000
5000	434000	28000	714000	880000	32000
4500	378000	52000	36000	736000	8000
24500	162000	56000	24000	1700000	1792000
4500	790000	88000	60000	3616000	600000
10000	162000	144000	144000	1372000	4776000
38500	4000	184000	430000	2544000	492000
7000	922000	12000	714000	2184000	1796000
41000	126000	152000	1722000	1064000	748000
10500	576000	388000	832000	3236000	2040000
5000	966000	112000	184000	3436000	1508000
101000	0	112000	980000	972000	1172000
6000	268000	80000	10000	1468000	2888000
19500	46000	592000	6000	2080000	1364000
14500	244000	428000	2000	1960000	336000
43000	2260000	16000	372000	2688000	1624000
17000	2000	128000	0	48000	2012000
3500	308000	44000	0	3804000	208000
7000		8000	0	3984000	636000
1000		256000	0	2072000
12000		16000		1720000
16000		484000
7500		80000
5000		112000
